# Supplementary material for: Crystal structure and Hirshfeld surface analysis of 2-bromo­ethyl­ammonium bromide – a possible side product upon synthesis of hybrid perovskites
Source: Acta Crystallogr E Crystallogr Commun. 2024 Jun 18;80(Pt 7):738–41. doi: 10.1107/S2056989024005619 (PMC11223709; doi:10.1107/S2056989024005619)
Supplement: Supplementary file 1 [file e-80-00738-sup1.cif]

##############################################################################
#                                                                            #
# This CIF contains the data in a paper accepted for publication in          #
# Acta Crystallographica Section E. It conforms to the requirements of       #
# Notes for Authors for Acta Crystallographica Section E, and has been       #
# peer reviewed under the auspices of the IUCr Commission on Journals.       #
#                                                                            #
# Full details of the Crystallographic Information File format               #
# are given in the paper "The Crystallographic Information File (CIF):       #
# a New Standard Archive File for Crystallography" by S. R. Hall, F. H.      #
# Allen and I. D. Brown [Acta Cryst. (1991), A47, 655-685].                  #
#                                                                            #
# The current version of the core CIF dictionary is obtainable from          #
# ftp://ftp.iucr.org/pub/cif_core.dic.                                       #
#                                                                            #
# Software is freely available for graphical display of the structure(s)     #
# in this CIF. For information consult the CIF software page                 #
# http://www.iucr.org/resources/cif/software.                                #
#                                                                            #
# This file may be used for bona fide research purposes within the           #
# scientific community so long as proper attribution is given to the journal # 
# article from which it was obtained.                                        #
#                                                                            #
##############################################################################
data_I
_audit_creation_method
;
Olex2 1.5
(compiled 2024.02.16 svn.r378c4104 for OlexSys, GUI svn.r6928)
;
_journal_date_recd_electronic     2024-05-24
_journal_date_accepted     2024-06-11
_journal_name_full     'Acta Crystallographica, Section E'
_journal_year     2024
_journal_volume     80
_journal_issue      7
_journal_page_first     0
_journal_page_last     0
_journal_paper_category     GO
_journal_paper_doi     10.1107/S2056989024005619
_journal_coeditor_code     WM5723
_publ_contact_author_name     'Oleksandr A. Semenikhin'
_publ_contact_author_address
;
Department of Chemistry
Taras Shevchenko National University of Kyiv
Volodymyrska St. 64
Kyiv 01601
Ukraine
;
_publ_contact_author_email     alex.semenikhin@knu.ua
_publ_contact_author_fax     ?
_publ_contact_author_phone     ?
_publ_section_title
;
Crystal structure and Hirshfeld surface analysis of 2-bromoethylammonium bromide
-- a possible side product upon synthesis of hybrid perovskites
;
loop_
    _publ_author_name
    _publ_author_footnote
    _publ_author_address
    'Semenikhin, Oleksandr A.' .
;
Department of Chemistry
Taras Shevchenko National University of Kyiv
Volodymyrska St. 64
Kyiv 01601
Ukraine
;
    'Shova, Sergiu' .
;
Department of Inorganic Polymers
Petru Poni Institute of Macromolecular Chemistry
Aleea Grigore Ghica Voda 41-A
Iasi 700487
Romania
;
    'Golenya, Irina A.' .
;
Department of Chemistry
Taras Shevchenko National University of Kyiv
Volodymyrska St. 64
Kyiv 01601
Ukraine
;
    'Naumova, Dina D.' .
;
Department of Chemistry
Taras Shevchenko National University of Kyiv
Volodymyrska St. 64
Kyiv 01601
Ukraine
;
    'Gural'skiy, Il'ya A.' .
;
Department of Chemistry
Taras Shevchenko National University of Kyiv
Volodymyrska St. 64
Kyiv 01601
Ukraine
;
_publ_section_synopsis
;
This study describes the synthesis, characterization, and Hirshfeld surface
analysis of a small organic ammonium bromide salt. The analysis reveals a
torsion angle of -64.8(2)\% between the ammonium group and the bromine
substituent.
;
_chemical_name_systematic
;
2-Bromoethylammonium bromide
;
_chemical_name_common     ?
_chemical_formula_moiety     'C2 H7 Br N +, Br -'
_chemical_formula_sum     'C2 H7 Br2 N'
_chemical_formula_iupac     'C2 H7 Br N +, Br -'
_chemical_formula_weight     204.91
_chemical_melting_point     ?
_space_group_crystal_system     monoclinic
_space_group_name_H-M_alt     'P 21/c'
_space_group_name_Hall     '-P 2ybc'
loop_
    _space_group_symop_operation_xyz
    'x, y, z'
    '-x, y+1/2, -z+1/2'
    '-x, -y, -z'
    'x, -y-1/2, z-1/2'
_cell_length_a     7.8966(4)
_cell_length_b     8.3394(4)
_cell_length_c     9.0089(4)
_cell_angle_alpha     90
_cell_angle_beta     100.546(5)
_cell_angle_gamma     90
_cell_volume     583.24(5)
_cell_formula_units_Z     4
_cell_measurement_reflns_used     2526
_cell_measurement_theta_min     2.6320
_cell_measurement_theta_max     30.0180
_cell_measurement_temperature     200.00(10)
_exptl_crystal_description     plate
_exptl_crystal_colour     'clear intense colourless'
_exptl_crystal_size_max     0.15
_exptl_crystal_size_mid     0.05
_exptl_crystal_size_min     0.02
_exptl_crystal_density_diffrn     2.334
_exptl_crystal_density_meas     ?
_exptl_crystal_density_method     ?
_exptl_crystal_F_000     384
_exptl_absorpt_coefficient_mu     13.749
_exptl_absorpt_correction_type     multi-scan
_exptl_absorpt_process_details
;
(CrysAlisPro; Rigaku OD, 2024)
;
_exptl_absorpt_correction_T_min     0.45125
_exptl_absorpt_correction_T_max     1.00000
_diffrn_ambient_temperature     200.00(10)
_diffrn_source     'micro-focus sealed X-ray tube'
_diffrn_radiation_type     'Mo K\a'
_diffrn_radiation_wavelength     0.71073
_diffrn_radiation_monochromator     mirror
_diffrn_measurement_device_type     'XtaLAB Synergy, Dualflex, HyPix'
_diffrn_measurement_device     'four-circle diffractometer'
_diffrn_measurement_method     '\w scans'
_diffrn_detector     'Hybrid Pixel Array Detector'
_diffrn_detector_area_resol_mean     10.0000
_diffrn_reflns_number     4504
_diffrn_reflns_av_R_equivalents     0.0239
_diffrn_reflns_av_unetI/netI     0.0293
_diffrn_reflns_theta_min     2.624
_diffrn_reflns_theta_max     30.251
_diffrn_reflns_theta_full     25.242
_diffrn_measured_fraction_theta_max     0.836
_diffrn_measured_fraction_theta_full     1.000
_diffrn_reflns_limit_h_min     -10
_diffrn_reflns_limit_h_max     10
_diffrn_reflns_limit_k_min     -10
_diffrn_reflns_limit_k_max     11
_diffrn_reflns_limit_l_min     -12
_diffrn_reflns_limit_l_max     12
_diffrn_radiation_probe     x-ray
_refine_special_details     ?
_reflns_number_total     1453
_reflns_number_gt     1242
_reflns_threshold_expression     'I > 2\s(I)'
_refine_ls_structure_factor_coef     Fsqd
_refine_ls_matrix_type     full
_refine_ls_R_factor_all     0.0305
_refine_ls_R_factor_gt     0.0236
_refine_ls_wR_factor_gt     0.0525
_refine_ls_wR_factor_ref     0.0541
_refine_ls_goodness_of_fit_ref     1.037
_refine_ls_restrained_S_all     1.037
_refine_ls_number_reflns     1453
_refine_ls_number_parameters     49
_refine_ls_number_restraints     0
_refine_ls_hydrogen_treatment     mixed
_refine_ls_weighting_scheme     calc
_refine_ls_weighting_details
                      'w=1/[\s^2^(Fo^2^)+(0.0280P)^2^] where P=(Fo^2^+2Fc^2^)/3'
_atom_sites_solution_hydrogens     geom
_atom_sites_solution_primary     dual
_atom_sites_solution_secondary     ?
_refine_ls_shift/su_max     0.001
_refine_ls_shift/su_mean     0.000
_refine_diff_density_max     0.560
_refine_diff_density_min     -0.469
_refine_ls_extinction_method
;
SHELXL (Sheldrick, 2015b)
;
_refine_ls_extinction_coef     0.0055(7)
_refine_ls_extinction_expression
                                  'Fc^*^=kFc[1+0.001xFc^2^\l^3^/sin(2\q)]^-1/4^'
loop_
    _atom_type_symbol
    _atom_type_description
    _atom_type_scat_dispersion_real
    _atom_type_scat_dispersion_imag
    _atom_type_scat_source
    'C' 'C' 0.0033 0.0016
                         'International Tables Vol C Tables 4.2.6.8 and 6.1.1.4'
    'H' 'H' 0.0000 0.0000
                         'International Tables Vol C Tables 4.2.6.8 and 6.1.1.4'
    'Br' 'Br' -0.2901 2.4595
                         'International Tables Vol C Tables 4.2.6.8 and 6.1.1.4'
    'N' 'N' 0.0061 0.0033
                         'International Tables Vol C Tables 4.2.6.8 and 6.1.1.4'
_computing_data_collection
;
CrysAlisPro (Rigaku OD, 2024)
;
_computing_cell_refinement
;
CrysAlisPro (Rigaku OD, 2024)
;
_computing_data_reduction
;
CrysAlisPro (Rigaku OD, 2024)
;
_computing_structure_solution
;
<i>SHELXT</i> (Sheldrick, 2015a)
;
_computing_structure_refinement
;
SHELXL (Sheldrick, 2015b)
;
_computing_molecular_graphics
;
Olex2 (Dolomanov <i>et al.</i>,  2009)
;
_computing_publication_material
;
Olex2 (Dolomanov <i>et al.</i>,  2009)
;
loop_
    _atom_site_type_symbol
    _atom_site_label
    _atom_site_fract_x
    _atom_site_fract_y
    _atom_site_fract_z
    _atom_site_U_iso_or_equiv
    _atom_site_adp_type
    _atom_site_calc_flag
    _atom_site_occupancy
    _atom_site_disorder_assembly
    _atom_site_disorder_group
    Br Br2 0.62288(3) 0.21658(3) 0.52611(2) 0.02586(10) Uani d 1 . .
    Br Br1 0.80287(4) 0.89002(3) 0.82138(3) 0.03709(11) Uani d 1 . .
    N N1 0.6130(3) 0.5414(2) 0.7338(2) 0.0252(4) Uani d 1 . .
    H H1A 0.5825(5) 0.4579(15) 0.6819(15) 0.030 Uiso calc 1 . .
    H H1B 0.5747(6) 0.6239(14) 0.6835(16) 0.030 Uiso calc 1 . .
    H H1C 0.5728(7) 0.5380(17) 0.8149(12) 0.030 Uiso calc 1 . .
    C C2 0.8034(3) 0.5490(3) 0.7706(3) 0.0265(5) Uani d 1 . .
    H H2A 0.848456 0.575438 0.678011 0.032 Uiso calc 1 . .
    H H2B 0.848904 0.442408 0.806124 0.032 Uiso calc 1 . .
    C C1 0.8670(4) 0.6727(3) 0.8908(3) 0.0333(6) Uani d 1 . .
    H H1D 0.993935 0.665423 0.918954 0.040 Uiso calc 1 . .
    H H1E 0.817760 0.649328 0.981906 0.040 Uiso calc 1 . .
loop_
    _atom_site_aniso_label
    _atom_site_aniso_U_11
    _atom_site_aniso_U_22
    _atom_site_aniso_U_33
    _atom_site_aniso_U_12
    _atom_site_aniso_U_13
    _atom_site_aniso_U_23
    Br2 0.03128(17) 0.02218(16) 0.02435(15) 0.00045(10) 0.00574(11) -0.00179(9)
    Br1 0.02685(18) 0.03231(18) 0.0526(2) -0.00574(11) 0.00868(13) -0.00512(11)
    N1 0.0289(12) 0.0227(10) 0.0238(10) 0.0008(9) 0.0048(9) 0.0001(8)
    C2 0.0235(14) 0.0286(13) 0.0286(12) 0.0067(11) 0.0076(10) 0.0059(10)
    C1 0.0256(15) 0.0420(15) 0.0294(13) -0.0019(13) -0.0023(11) 0.0071(11)
_geom_special_details
;
 All esds (except the esd in the dihedral angle between two l.s. planes)
 are estimated using the full covariance matrix.  The cell esds are taken
 into account individually in the estimation of esds in distances, angles
 and torsion angles; correlations between esds in cell parameters are only
 used when they are defined by crystal symmetry.  An approximate (isotropic)
 treatment of cell esds is used for estimating esds involving l.s. planes.
;
loop_
    _geom_bond_atom_site_label_1
    _geom_bond_atom_site_label_2
    _geom_bond_site_symmetry_2
    _geom_bond_distance
    _geom_bond_publ_flag
    Br1 C1 . 1.953(3) ?
    N1 H1A . 0.849(12) ?
    N1 H1B . 0.849(12) ?
    N1 H1C . 0.849(12) ?
    N1 C2 . 1.480(3) ?
    C2 H2A . 0.9900 ?
    C2 H2B . 0.9900 ?
    C2 C1 . 1.513(4) ?
    C1 H1D . 0.9900 ?
    C1 H1E . 0.9900 ?
loop_
    _geom_angle_atom_site_label_1
    _geom_angle_atom_site_label_2
    _geom_angle_atom_site_label_3
    _geom_angle_site_symmetry_1
    _geom_angle_site_symmetry_3
    _geom_angle
    _geom_angle_publ_flag
    H1A N1 H1B . . 109.5 ?
    H1A N1 H1C . . 109.5 ?
    H1B N1 H1C . . 109.5 ?
    C2 N1 H1A . . 109.5 ?
    C2 N1 H1B . . 109.5 ?
    C2 N1 H1C . . 109.5 ?
    N1 C2 H2A . . 109.1 ?
    N1 C2 H2B . . 109.1 ?
    N1 C2 C1 . . 112.4(2) ?
    H2A C2 H2B . . 107.9 ?
    C1 C2 H2A . . 109.1 ?
    C1 C2 H2B . . 109.1 ?
    Br1 C1 H1D . . 109.3 ?
    Br1 C1 H1E . . 109.3 ?
    C2 C1 Br1 . . 111.77(17) ?
    C2 C1 H1D . . 109.3 ?
    C2 C1 H1E . . 109.3 ?
    H1D C1 H1E . . 107.9 ?
loop_
    _geom_torsion_atom_site_label_1
    _geom_torsion_atom_site_label_2
    _geom_torsion_atom_site_label_3
    _geom_torsion_atom_site_label_4
    _geom_torsion_site_symmetry_1
    _geom_torsion_site_symmetry_2
    _geom_torsion_site_symmetry_3
    _geom_torsion_site_symmetry_4
    _geom_torsion
    _geom_torsion_publ_flag
    N1 C2 C1 Br1 . . . . -64.8(2) ?
loop_
    _geom_hbond_atom_site_label_D
    _geom_hbond_atom_site_label_H
    _geom_hbond_atom_site_label_A
    _geom_hbond_site_symmetry_A
    _geom_hbond_distance_DH
    _geom_hbond_distance_HA
    _geom_hbond_distance_DA
    _geom_hbond_angle_DHA
    _geom_hbond_publ_flag
    N1 H1A Br2 . 0.85 2.51 3.3010(19) 156.1 yes
    N1 H1B Br2 3_666 0.85 2.59 3.381(2) 156.2 yes
    N1 H1C Br2 4_566 0.85 2.83 3.3904(19) 125.1 yes
    N1 H1C Br2 2_656 0.85 2.73 3.4292(18) 140.3 yes
_shelx_space_group_comment
;
The symmetry employed for this shelxl refinement is uniquely defined
by the following loop, which should always be used as a source of
symmetry information in preference to the above space-group names.
They are only intended as comments.
;
_shelx_estimated_absorpt_T_min     0.232
_shelx_estimated_absorpt_T_max     0.771
_shelx_hkl_file
;
   0   0  -1    0.54    0.66
   0   0  -1    0.88    0.45
   0   0  -2    4.54    1.04
   0   0  -2    3.70    1.34
   0   0   2    5.53    1.09
   0   0  -3   -0.15    1.37
   0   0  -3   -0.78    2.08
   0   0   3   -1.06    1.93
   0   0   3   -0.94    1.46
   0   0  -4 1315.80   42.27
   0   0  -4 1394.31   40.84
   0   0   4 1377.91   42.60
   0   0   4 1377.39   41.61
   0   0   5    4.69    3.31
   0   0  -5    1.23    3.24
   0   0  -5   -0.77    2.22
   0   0   5   -1.00    2.51
   0   0  -6 1722.76   52.71
   0   0   6 1762.75   54.05
   0   0   6 1837.70   55.37
   0   0  -6 1713.46   54.38
   0   0  -7   -1.00    3.93
   0   0  -7   -0.31    2.97
   0   0  -7    1.07    3.58
   0   0   7   -0.97    3.81
   0   0  -8   16.25    2.53
   0   0  -8   19.07    3.88
   0   0  -8   17.20    5.13
   0   0  -8   26.23    4.64
   0   0   8   22.78    5.35
   0   0   9    0.65    5.24
   0   0  -9    2.37    4.64
   0   0 -10    3.14    5.02
   0   0  10   -0.73    6.16
   0   0  11   -0.81    7.17
   0  -1   0    0.32    0.54
   0   1   1   14.67    1.27
   0   1  -1   14.27    1.20
   0   1  -1   14.53    1.00
   0   1   1   10.39    0.96
   0  -1  -1   14.18    1.23
   0   1  -1   14.53    0.98
   0  -1  -2 3600.87  100.78
   0  -1  -2 3627.83  100.98
   0   1   2 3521.60   99.77
   0   1  -2 3557.50  100.61
   0   1   2 3602.75  100.69
   0   1  -2 3453.03  100.70
   0  -1  -3 2449.70   70.83
   0  -1   3 2422.76   71.65
   0   1  -3 2511.70   70.67
   0  -1  -3 2371.99   71.14
   0   1   3 2504.17   70.85
   0  -1  -3 2472.57   70.60
   0   1  -3 2391.51   70.63
   0  -1  -4   31.94    3.82
   0   1  -4   35.87    2.77
   0   1   4   36.99    3.49
   0   1   4   32.77    3.19
   0  -1  -4   31.79    3.29
   0  -1   4   37.25    4.26
   0   1  -4   37.94    3.28
   0  -1  -4   31.91    3.10
   0   1  -4   36.27    3.28
   0   1  -5  366.39   13.37
   0  -1  -5  341.34   14.58
   0   1  -5  362.51   12.49
   0   1   5  324.41   13.45
   0  -1   5  344.65   15.23
   0   1   5  357.79   13.09
   0  -1  -5  322.06   12.60
   0  -1  -5  332.93   13.12
   0   1  -5  363.35   13.36
   0  -1  -6 1331.85   40.32
   0   1  -6 1341.48   41.06
   0   1  -6 1407.64   79.88
   0   1   6 1276.82   41.51
   0  -1   6 1260.74   43.31
   0  -1  -6 1275.53   42.78
   0  -1  -6 1307.26   40.75
   0  -1   7    5.87    5.02
   0  -1  -7   13.56    3.66
   0   1   7   10.35    4.04
   0  -1  -7    3.61    4.93
   0   1  -7   16.91    4.15
   0   1  -7   10.34    3.47
   0  -1  -7   14.99    4.14
   0   1  -8  890.77   29.53
   0  -1  -8  918.77   31.46
   0   1  -8  927.03   31.55
   0  -1   8  924.49   33.96
   0   1  -8  927.81   30.34
   0  -1  -8  908.84   33.59
   0   1   8 1001.39   33.27
   0   1   9   74.10    8.39
   0  -1  -9   81.24    7.45
   0   1  -9   86.52    6.92
   0  -1   9  104.17    9.78
   0   1  10  188.17   13.09
   0  -1 -10  193.61   11.77
   0   1 -10  205.02   11.16
   0   1  11   44.38    8.68
   0  -2   0 1105.83   32.51
   0   2  -1 1119.75   32.20
   0   2   1 1152.22   33.29
   0   2   1 1113.87   32.24
   0   2   1 1138.86   33.34
   0  -2   1 1124.77   32.52
   0  -2   1 1117.53   32.24
   0  -2  -1 1157.49   32.96
   0   2  -2 5880.29  163.18
   0  -2  -2 5755.70  163.16
   0   2   2 5695.81  163.30
   0  -2   2 5853.48  163.24
   0   2  -2 5714.96  162.92
   0   2  -2 5863.39  163.75
   0   2   2 5898.97  164.04
   0  -2  -2 5723.11  163.88
   0  -2  -3  385.11   13.19
   0   2  -3  377.71   12.93
   0  -2   3  356.85   12.77
   0  -2   3  384.95   13.42
   0  -2  -3  375.41   12.72
   0   2   3  366.51   12.86
   0  -2  -3  390.42   13.59
   0   2  -3  377.47   12.70
   0  -2  -4  583.06   19.28
   0  -2   4  573.43   20.09
   0  -2  -4  565.37   18.93
   0  -2  -4  577.63   19.74
   0   2   4  564.60   19.23
   0   2  -4  558.10   18.88
   0   2   4  582.75   17.83
   0   2  -4  576.51   18.95
   0  -2   4  574.14   19.15
   0   2  -5 1471.24   44.14
   0  -2   5 1469.32   46.30
   0  -2  -5 1385.71   45.00
   0  -2  -5 1455.33   44.13
   0   2  -5 1452.32   42.84
   0   2   5 1456.65   44.41
   0   2   5 1466.35   44.61
   0   2  -5 1424.43   43.90
   0  -2   5 1426.78   44.34
   0  -2  -5 1422.12   44.71
   0   2   6  311.75   13.61
   0   2   6  325.84   13.19
   0  -2   6  283.10   15.10
   0   2  -6  332.15   12.00
   0  -2  -6  316.66   13.56
   0  -2  -6  317.57   14.47
   0   2  -6  329.63   12.97
   0  -2  -6  304.96   12.75
   0  -2   6  308.53   13.28
   0   2  -6  322.21   13.18
   0   2  -7  197.62    8.87
   0   2  -7  198.92    9.92
   0  -2  -7  185.16   11.72
   0  -2   7  197.40   10.63
   0   2   7  205.32   10.92
   0  -2   7  187.91   12.83
   0  -2  -7  192.25   10.47
   0  -2  -8   80.69    7.46
   0   2   8   76.42    7.80
   0   2  -8   67.93    5.69
   0  -2   8   68.54    9.37
   0  -2   8   72.10    7.33
   0   2  -8   73.55    5.79
   0  -2   9  335.33   18.91
   0   2   9  356.32   16.93
   0  -2   9  341.57   16.44
   0   2  -9  326.45   13.77
   0  -2  10    3.64    6.25
   0  -2  10    8.22    7.95
   0   2  10    7.54    6.62
   0   2 -10    2.14    4.59
   0   2  11   63.41    9.63
   0  -2  11   53.24    8.95
   0  -3   0    1.17    1.55
   0   3   0   -0.32    1.46
   0   3   1  821.30   23.72
   0   3  -1  823.98   23.66
   0  -3   1  804.03   25.53
   0   3   1  827.01   25.42
   0   3   1  826.60   25.50
   0  -3  -1  824.25   23.67
   0  -3  -1  822.64   25.21
   0  -3   2  383.36   12.53
   0  -3   2  385.28   12.28
   0   3   2  386.16   13.64
   0   3   2  398.70   13.66
   0   3  -2  377.34   13.39
   0   3  -2  387.84   12.25
   0   3   2  376.59   12.30
   0  -3  -3 2069.64   61.08
   0   3  -3 2002.02   60.78
   0   3  -3 2082.44   59.52
   0  -3   3 2053.73   61.20
   0   3   3 2110.02   60.29
   0  -3   3 2058.90   60.20
   0   3   3 2104.13   61.34
   0  -3   4 2905.30   86.97
   0  -3  -4 3058.28   86.65
   0  -3   4 2918.15   85.99
   0   3  -4 2990.12   86.26
   0   3   4 3010.09   86.19
   0   3  -4 2929.79   85.05
   0   3  -5   -0.61    2.60
   0   3  -5   -0.31    2.67
   0  -3   5    2.31    2.71
   0  -3  -5    3.05    3.02
   0   3   5    2.23    2.91
   0  -3  -5    2.45    2.79
   0   3   5    4.09    2.93
   0  -3   5    0.88    3.42
   0   3  -5   -0.62    2.75
   0   3   5    0.35    1.92
   0   3   6  157.05    8.82
   0  -3  -6  148.31    8.36
   0   3  -6  152.47    7.14
   0  -3  -6  162.47    8.59
   0  -3   6  187.01   11.22
   0  -3  -6  146.01    9.14
   0   3   6  153.27    8.87
   0   3  -6  170.56    8.46
   0   3  -6  161.50    8.34
   0   3  -6  158.35    8.52
   0  -3   6  165.72    8.98
   0   3  -7   31.44    3.94
   0  -3   7   38.13    5.43
   0   3  -7   31.62    4.41
   0  -3  -7   34.15    5.89
   0  -3   7   34.41    7.32
   0   3   7   33.57    5.24
   0   3  -7   32.18    4.70
   0  -3   8  220.40   12.10
   0  -3   8  226.62   15.12
   0   3  -8  225.42    9.90
   0   3   8  207.98   12.16
   0   3  -9   66.19    5.83
   0   3   9   56.75    7.90
   0  -3   9   70.79   11.07
   0  -3   9   63.65    7.37
   0   3  10  493.28   22.13
   0  -3  10  487.62   24.87
   0  -3  10  474.18   21.50
   0  -3  11   25.49    9.99
   0  -3  12   45.77   10.95
   0   4   0   73.31    4.40
   0  -4   0   79.32    4.82
   0  -4  -1  196.27    6.08
   0   4   1  198.81    8.40
   0   4   1  199.63    8.45
   0  -4  -1  201.29    8.40
   0   4  -1  197.84    6.09
   0   4   2 2432.57   70.22
   0  -4  -2 2483.31   70.14
   0  -4   2 2495.75   70.98
   0   4   2 2470.38   72.46
   0   4  -2 2455.65   70.10
   0   4   2 2442.83   72.31
   0  -4  -2 2446.82   71.61
   0  -4  -3  637.63   19.43
   0  -4   3  600.74   19.41
   0  -4   3  621.84   21.08
   0   4   3  598.12   20.98
   0   4  -3  617.98   19.39
   0   4  -3  631.22   20.96
   0  -4  -3  604.22   19.94
   0   4   3  604.25   19.50
   0   4  -4 1165.70   36.46
   0   4   4 1127.56   35.49
   0  -4   4 1141.22   36.84
   0   4   4 1156.11   36.87
   0  -4   4 1167.04   35.50
   0   4  -4 1165.97   35.29
   0  -4  -4 1169.26   35.32
   0  -4  -4 1151.10   36.56
   0   4  -5   67.85    5.13
   0   4   5   67.06    5.40
   0   4  -5   65.22    4.02
   0  -4   5   71.78    6.05
   0   4  -5   69.73    5.60
   0  -4  -5   70.66    5.22
   0  -4   5   67.88    5.11
   0  -4  -5   73.53    5.86
   0   4   6   98.34    5.44
   0  -4  -6  108.10    6.89
   0  -4   6  101.90    8.28
   0   4   6   96.50    7.06
   0   4  -6  107.45    6.93
   0   4  -6  106.95    5.66
   0   4  -6   95.73    6.89
   0  -4   6  107.06    7.04
   0   4   7  728.01   26.75
   0  -4   7  745.13   26.61
   0   4  -7  745.51   24.41
   0   4  -7  752.01   24.06
   0  -4   7  801.24   29.97
   0  -4   8  328.93   18.22
   0   4  -8  302.74   12.41
   0   4   8  286.08   14.74
   0   4  -8  307.09   11.87
   0  -4   8  302.45   14.75
   0   4   9   96.43    9.25
   0  -4   9  112.58    9.51
   0  -4   9  106.09   12.97
   0  -4  10   18.93   10.53
   0  -4  11  166.00   16.64
   0   5   0    1.34    2.31
   0  -5   0    0.33    2.79
   0   5   1 3048.46   89.03
   0  -5  -1 3020.92   89.04
   0   5   1 3073.86   89.08
   0   5   2   31.93    4.20
   0   5  -2   44.35    4.46
   0   5  -2   41.77    2.35
   0  -5  -2   44.60    4.16
   0   5   2   37.83    4.23
   0  -5  -2   38.04    2.31
   0  -5   2   39.09    3.40
   0  -5  -3    8.14    2.01
   0   5   3    5.15    3.53
   0   5   3   13.07    3.34
   0   5  -3    8.12    2.02
   0  -5  -3    6.84    3.01
   0   5  -3    5.03    3.22
   0  -5   3    5.80    3.60
   0   5  -4  326.72   11.87
   0  -5  -4  325.91   11.85
   0  -5  -4  355.71   12.68
   0   5   4  304.37   11.95
   0   5  -4  317.28   13.44
   0  -5   4  321.98   13.96
   0   5   5 1272.54   40.24
   0   5  -5 1319.21   40.05
   0  -5   5 1307.78   42.18
   0  -5   5 1272.12   40.18
   0  -5  -5 1275.84   39.57
   0  -5  -5 1343.18   40.00
   0  -5   6  131.17    7.92
   0  -5  -6  138.13    6.87
   0   5   6  138.62    6.70
   0  -5   6  145.85    9.47
   0  -5  -6  143.25    7.79
   0   5  -6  135.45    7.84
   0   5   6  119.41    7.83
   0   5  -7   69.71    4.72
   0   5   7   69.48    6.76
   0  -5  -7   72.51    4.88
   0  -5   7   67.89    8.40
   0  -5   7   77.08    6.77
   0  -5   8   67.56   10.37
   0   5   8   65.37    7.44
   0  -5   9   39.56    9.98
   0  -5  10  118.19   14.42
   0  -5  11   10.28   11.13
   0   6   0  810.00   26.11
   0  -6   0  780.30   26.66
   0   6   0  759.78   25.71
   0   6   1 1529.32   46.19
   0   6   1 1492.25   46.10
   0  -6  -1 1460.18   46.14
   0   6  -1 1463.18   45.09
   0   6   2   11.79    3.93
   0   6   2    8.47    3.91
   0  -6   2   11.17    2.93
   0  -6  -2    6.17    3.34
   0  -6   3   22.02    3.57
   0  -6   3   31.89    5.18
   0   6  -3   26.64    2.50
   0  -6  -3   27.18    2.54
   0  -6  -3   24.20    4.02
   0   6   3   28.56    5.00
   0  -6   4   76.91    7.02
   0  -6  -4   82.38    4.81
   0   6  -4   72.98    4.51
   0  -6  -4   83.92    6.05
   0  -6   5  151.99    9.87
   0  -6  -5  160.25    8.39
   0   6  -5  160.77    7.93
   0  -6  -5  174.08    8.06
   0  -6   6  182.52   11.36
   0  -6  -6  189.76    9.02
   0  -6  -6  177.33    9.06
   0   6  -6  193.94    9.35
   0  -6  -7  796.07   25.87
   0  -6   7  802.13   30.41
   0  -6   8   16.69    8.05
   0  -6   9  187.37   15.30
   0  -6  10  -10.57    9.79
   0   7   0    0.76    3.52
   0   7   0    1.16    3.58
   0   7  -1 1060.59   34.04
   0   7   1 1108.23   35.19
   0  -7  -1 1045.49   35.23
   0   7   1 1061.26   35.05
   0   7  -2  343.11   13.45
   0   7   2  339.13   15.03
   0  -7  -2  364.19   14.95
   0  -7   2  351.43   13.44
   0  -7  -3  476.81   18.24
   0  -7   3  489.90   17.60
   0  -7   3  490.95   19.79
   0   7  -3  479.47   17.00
   0  -7  -4  415.05   16.20
   0  -7   4  404.35   17.67
   0   7  -4  406.80   13.90
   0  -7  -4  415.16   13.91
   0  -7  -5  320.60   13.67
   0  -7   5  357.51   16.34
   0  -7   6   81.32    8.55
   0   7  -6   75.56    5.89
   0  -7  -6   90.86    6.48
   0  -7   7   85.58    9.14
   0  -7   8   33.53    8.79
   0  -7   9   -1.03    8.84
   0   8   0   79.57    7.13
   0   8  -1  186.61    9.72
   0   8   1  176.58   10.30
   0   8  -1  205.48   10.09
   0  -8   2   75.39    6.13
   0   8  -2   84.00    6.24
   0   8   2   76.06    7.44
   0   8  -2   87.20    6.31
   0  -8   3  304.31   13.15
   0  -8  -3  311.44   14.19
   0  -8   3  315.73   15.47
   0   8  -3  314.65   12.70
   0  -8   4   42.27    7.38
   0   8  -4   43.38    4.77
   0  -8  -4   50.34    5.94
   0  -8  -5  339.07   14.77
   0  -8   5  347.36   17.28
   0  -8   6  114.11   10.42
   0  -8   7  136.99   11.83
   0  -8   8   32.37    9.42
   0   9   0   -1.94    4.37
   0   9  -1  149.11    9.50
   0   9   1  155.32   10.26
   0   9  -2   10.48    4.43
   0  -9   3 1095.75   39.21
   0   9  -3 1119.90   35.85
   0  -9   4    9.17    6.60
   0  -9   5   15.14    6.89
   0  -9   6   56.14    9.34
   0  10   0  286.20   14.13
   0  10  -1   28.37    6.13
   0 -10   2   16.41    6.76
   0 -10   3   33.01    8.06
   1   0 -12    2.61    6.17
   1   0 -11    2.43    5.75
   1   0 -10  386.03   16.97
   1   0  -9    4.18    3.66
   1   0  -9   -0.88    3.91
   1   0  -9   10.00    4.71
  -1   0   8  587.59   23.22
   1   0  -8  614.29   19.46
   1   0  -8  609.76   21.01
   1   0  -8  618.97   22.12
   1   0  -8  649.62   22.80
   1   0  -7    2.24    3.43
   1   0  -7    1.98    3.38
   1   0  -7    0.27    2.57
  -1   0   7    0.46    3.94
   1   0  -7   -1.59    1.83
  -1   0   6  293.42   13.15
   1   0  -6  296.62   12.88
   1   0  -6  331.36   13.16
   1   0  -6  321.21   12.97
   1   0  -6  334.09   12.87
   1   0  -6  321.89   11.80
   1   0  -6  323.47   10.66
   1   0  -5   -0.22    1.27
   1   0  -5   -1.75    2.54
   1   0  -5    1.35    1.83
  -1   0   5    0.32    2.42
  -1   0   5    2.00    2.33
   1   0  -5   -0.56    2.35
   1   0  -4 9465.88  276.92
   1   0  -4 9925.27  277.28
   1   0  -4 9911.04  275.21
  -1   0   4 9999.00  277.54
  -1   0   4 9620.21  276.97
   1   0  -4 9900.75  276.13
   1   0  -3    0.06    0.65
   1   0  -3    0.11    1.04
  -1   0   3    0.71    1.14
   1   0  -3    0.15    1.42
  -1   0   2   60.64    2.64
  -1   0   2   66.04    2.55
   1   0  -2   60.09    2.59
  -1   0   2   62.58    3.21
  -1   0   2   66.96    2.32
  -1   0   1   -0.09    0.65
   1   0  -1    0.19    0.72
   1   0  -1    0.05    0.46
   1   0   0  703.65   20.82
  -1   0   0  698.83   21.58
   1   0   1    0.19    1.21
   1   0   2 5550.77  174.75
  -1   0  -2 5718.21  174.56
   1   0   3    0.23    1.71
  -1   0  -3   -0.35    2.59
   1   0   3    0.98    1.25
  -1   0  -4  430.13   14.57
   1   0   4  446.42   14.63
   1   0   4  458.99   15.91
  -1   0  -4  446.96   17.23
   1   0   4  417.63   17.23
   1   0   5    0.23    2.18
  -1   0  -5   -1.00    3.85
   1   0   5    0.36    2.62
   1   0   5    1.62    4.20
  -1   0  -5    0.24    2.04
  -1   0  -6   19.44    3.51
   1   0   6   18.25    5.31
   1   0   6   23.92    4.50
  -1   0  -6   26.02    5.13
  -1   0  -7    1.01    3.26
  -1   0  -7    1.81    4.91
   1   0   7   -5.54    5.80
   1   0   7    2.08    4.12
  -1   0  -7    0.35    3.29
   1   0   8    7.85    5.06
  -1   0  -8    5.13    3.28
   1   0   9    0.69    5.80
   1   0  10  513.19   22.98
   1  -1 -12  146.58   11.48
   1   1 -11   20.50    6.41
   1  -1 -11   19.05    6.80
   1   1 -10  341.65   15.52
   1  -1 -10  336.49   16.12
   1   1  -9  104.15    7.68
   1  -1  -9   94.39    8.17
   1   1  -9   97.53    7.24
   1  -1  -9   99.44    8.20
   1   1  -8   35.69    4.01
   1  -1  -8   32.42    5.40
   1   1  -8   34.58    4.77
  -1   1   8   38.02    6.02
   1  -1  -8   38.16    2.64
   1  -1  -8   47.35    6.32
   1  -1  -8   40.76    4.88
   1   1  -8   39.45    3.73
  -1  -1   8   40.45    5.97
   1   1  -8   42.95    5.29
   1   1  -7  921.90   29.41
   1   1  -7  868.62   30.24
   1   1  -7  940.63   28.29
   1   1  -7  901.23   28.41
   1  -1  -7  926.82   29.50
   1  -1  -7  914.34   31.44
   1  -1  -7  881.05   30.65
  -1   1   7  894.49   31.02
  -1  -1   7  971.23   31.81
   1  -1  -6  424.53   16.45
  -1   1   6  415.12   16.45
   1   1  -6  452.85   16.07
   1   1  -6  438.38   15.27
   1   1  -6  428.16   14.50
   1  -1  -6  432.52   17.12
  -1  -1   6  414.01   17.08
   1   1  -6  427.52   14.42
   1   1  -6  443.60   16.41
   1  -1  -6  425.69   15.32
   1  -1  -6  425.22   16.08
  -1   1   5   64.86    4.95
   1  -1  -5   64.37    4.76
   1  -1  -5   60.03    5.17
   1   1  -5   61.92    3.55
  -1  -1   5   54.38    5.30
   1   1  -5   61.99    3.67
   1   1  -5   71.00    4.17
   1  -1  -5   59.01    4.97
   1  -1  -5   60.23    4.23
   1   1  -5   75.41    5.15
   1   1  -4   23.86    2.15
   1  -1  -4   24.14    3.05
   1   1  -4   25.44    1.93
  -1   1   4   25.37    2.98
   1   1  -4   25.97    2.97
   1  -1  -4   20.98    2.58
   1  -1  -4   24.44    2.86
   1  -1  -4   24.80    2.86
  -1  -1   4   22.11    3.24
   1   1  -4   23.23    2.35
  -1  -1   3   24.26    2.41
   1   1  -3   27.73    2.07
   1   1  -3   26.87    1.54
   1  -1  -3   28.89    2.62
   1  -1  -3   24.98    2.68
   1   1  -3   29.69    2.02
   1   1  -3   31.10    2.72
  -1   1   3   24.56    2.35
  -1  -1   2 4791.88  136.35
   1   1  -2 4926.94  136.75
  -1  -1   2 4826.02  136.72
  -1  -1   2 4793.96  136.07
   1  -1  -2 4886.70  136.67
  -1  -1   1 1210.07   34.94
   1  -1   0   80.15    3.38
   1  -1   0   78.01    3.22
   1  -1   1  104.75    4.50
  -1  -1  -2 3613.75  101.87
   1   1   2 3583.86  101.64
   1  -1   2 3450.59  101.97
  -1   1  -2 3598.85  101.68
  -1  -1  -2 3511.77  101.01
  -1  -1  -3   43.13    3.07
   1   1   3   36.68    3.29
  -1   1  -3   35.65    3.41
   1   1   3   41.46    3.00
  -1  -1  -3   40.28    3.66
  -1   1  -3   38.14    2.17
   1   1   4 3572.10  100.63
  -1  -1  -4 3430.18  100.36
   1   1   4 3590.58  101.56
  -1   1  -4 3440.38  101.97
  -1   1  -4 3519.51   99.46
   1  -1   4 3486.02  103.55
  -1  -1  -4 3411.88  102.75
   1   1   5  674.37   23.02
  -1  -1  -5  655.52   21.21
  -1  -1  -5  640.83   24.31
   1  -1   5  644.30   25.21
   1   1   5  681.54   22.00
  -1   1  -5  638.09   23.26
  -1   1  -5  674.78   20.89
  -1   1  -6  435.26   14.57
  -1   1  -6  423.02   16.94
  -1  -1  -6  388.21   13.98
   1  -1   6  412.21   18.99
  -1  -1  -6  425.77   18.24
   1   1   6  402.73   15.16
   1   1   6  411.94   16.61
  -1  -1  -7  370.85   17.97
  -1   1  -7  381.07   14.23
   1  -1   7  368.17   18.73
  -1   1  -7  400.44   16.85
   1   1   7  406.11   17.05
   1  -1   8  872.16   34.70
   1   1   8  925.19   32.77
  -1   1  -8  912.21   29.54
   1   1   9    2.08    5.76
   1  -1   9   -0.91    7.55
   1   1  10  103.22   10.38
   1  -2 -11   -0.70    6.35
   1  -2 -10  119.68    9.94
  -1  -2  10  115.67   10.65
   1   2 -10  122.86    8.74
   1  -2  -9  258.30   13.63
  -1  -2   9  240.80   14.24
   1   2  -9  263.92   12.29
   1   2  -8  437.43   15.96
   1  -2  -8  382.47   17.52
   1  -2  -8  356.31   11.69
   1   2  -8  423.70   13.92
  -1  -2   8  408.05   18.57
   1  -2  -8  412.53   17.18
   1   2  -8  414.76   14.63
   1   2  -8  434.73   15.41
  -1  -2   7  168.86    9.57
   1   2  -7  177.60    8.14
   1  -2  -7  146.97    9.89
   1  -2  -7  172.49    9.83
  -1   2   7  167.38    9.65
   1  -2  -7  179.46    8.98
   1   2  -7  166.66    8.88
   1   2  -7  178.07    8.39
   1   2  -7  180.14    7.26
  -1  -2   7  151.54   10.96
  -1   2   6 1667.86   53.50
  -1  -2   6 1575.06   54.77
   1  -2  -6 1686.42   53.92
   1   2  -6 1755.19   52.05
   1   2  -6 1786.32   51.93
  -1  -2   6 1697.32   53.39
   1  -2  -6 1773.55   52.76
   1  -2  -6 1762.24   53.23
   1   2  -6 1775.06   53.15
   1   2  -6 1774.55   50.67
   1  -2  -6 1751.91   53.10
   1  -2  -6 1754.44   53.92
   1   2  -6 1783.53   53.21
   1  -2  -5 1034.34   32.75
   1  -2  -5 1009.46   33.42
  -1  -2   5 1080.13   34.11
   1   2  -5 1082.97   32.99
  -1  -2   5 1016.87   33.00
  -1   2   5 1005.01   32.99
   1  -2  -5 1065.12   33.29
   1   2  -5 1067.81   32.00
   1  -2  -5 1039.79   32.58
   1   2  -5 1023.47   31.81
   1  -2  -4 1123.94   31.80
   1   2  -4 1096.59   33.63
   1   2  -4 1132.33   34.21
   1  -2  -4 1129.96   34.26
   1   2  -4 1106.45   34.09
  -1   2   4 1077.18   34.32
   1  -2  -4 1105.90   34.10
   1   2  -4 1098.64   33.38
  -1  -2   4 1138.11   34.42
   1   2  -3  884.27   27.38
   1   2  -3  899.44   27.30
   1   2  -3  888.82   27.32
   1  -2  -3  909.64   27.43
  -1  -2   3  875.93   27.28
   1  -2  -3  894.98   25.74
   1  -2  -3  893.94   27.30
  -1   2   3  912.66   27.97
   1   2  -2 3069.28   87.72
  -1   2   2 3068.78   88.43
  -1  -2   2 2980.77   87.77
  -1   2   2 3087.99   87.69
   1   2  -2 3128.61   87.78
   1  -2  -2 3156.33   87.78
   1  -2  -2 3080.81   87.70
  -1   2   1  288.98    9.49
  -1   2   1  310.11   10.03
  -1  -2   1  302.62    9.05
  -1  -2   1  292.28    9.38
  -1   2   1  306.41    9.39
   1  -2   0 1211.36   34.94
  -1   2   0 1205.20   34.85
  -1  -2   0 1207.50   35.05
   1  -2   1 3133.34   90.32
  -1   2  -1 3138.97   90.22
   1  -2   1 3173.40   90.51
  -1   2  -1 3176.04   88.81
  -1   2  -2  447.76   15.55
  -1   2  -2  474.45   15.54
  -1   2  -3 1031.05   29.13
  -1   2  -3  980.74   31.61
   1   2   3 1023.61   31.00
   1   2   3 1030.27   31.40
   1  -2   3  979.54   31.14
   1  -2   4  188.82    8.48
   1   2   4  172.33    8.38
   1  -2   4  202.37    9.97
  -1  -2  -4  204.06    9.42
  -1   2  -4  203.28    9.02
  -1   2  -4  183.36    6.54
   1   2   4  184.72    8.36
   1  -2   5 1334.76   42.14
  -1   2  -5 1341.23   39.61
   1   2   5 1344.52   41.74
  -1  -2  -5 1327.29   43.31
   1  -2   5 1448.22   45.14
  -1   2  -5 1380.16   42.43
   1   2   5 1340.36   42.37
  -1   2  -6   42.30    5.40
   1   2   6   43.06    4.68
   1  -2   6   36.61    6.87
   1  -2   6   40.47    5.08
  -1  -2  -6   53.75    6.29
  -1   2  -6   44.83    3.43
   1   2   6   52.10    5.80
  -1  -2  -6   37.61    4.45
  -1   2  -7  378.57   13.78
   1   2   7  397.01   17.10
   1  -2   7  385.89   19.80
   1  -2   7  404.11   16.90
   1  -2   8  215.91   15.41
   1   2   8  229.50   12.96
  -1   2  -8  223.79    9.75
   1  -2   8  225.08   12.66
   1   2   9   44.37    7.79
   1  -2   9   40.84    7.49
   1  -2   9   34.99    9.38
   1  -2  10  110.38   10.39
   1  -2  10  102.97   12.72
   1   2  10  107.46   10.23
   1  -2  11   51.24   11.06
  -1  -3  11    8.56    8.25
   1   3 -10   80.78    7.01
   1  -3 -10   88.57    9.23
  -1  -3  10   64.57    9.93
   1   3  -9   48.61    5.81
   1  -3  -9   32.76    6.80
  -1  -3   9   25.83    8.20
   1   3  -8  524.87   18.78
   1  -3  -8  519.61   21.14
  -1  -3   8  454.50   22.61
   1   3  -8  516.34   18.61
   1   3  -8  496.95   18.38
   1   3  -7  621.54   20.72
   1  -3  -7  652.03   23.17
   1  -3  -7  574.63   17.39
   1   3  -7  605.14   18.55
   1  -3  -7  581.76   22.37
  -1  -3   7  607.94   24.51
   1  -3  -6   40.65    4.98
  -1  -3   6   39.73    5.81
   1  -3  -6   43.41    4.55
   1   3  -6   40.56    4.59
   1   3  -6   40.17    4.11
   1  -3  -6   41.05    5.49
   1  -3  -6   41.04    2.33
   1   3  -6   41.50    4.44
   1  -3  -6   46.91    4.79
   1  -3  -5  672.08   23.54
   1   3  -5  670.88   22.12
   1   3  -5  669.01   19.98
   1   3  -5  659.49   22.21
   1  -3  -5  662.12   19.85
   1  -3  -5  670.54   22.29
  -1  -3   5  678.57   23.06
   1  -3  -4  268.40   10.15
  -1   3   4  269.84   11.07
   1  -3  -4  261.42    8.64
  -1  -3   4  256.76   10.47
   1   3  -4  257.67   10.02
   1  -3  -4  256.22   10.04
   1   3  -4  246.90   10.20
   1   3  -4  248.14    9.97
   1  -3  -3   44.13    3.16
   1  -3  -3   45.70    2.72
   1   3  -3   48.91    3.35
   1   3  -3   44.25    3.72
  -1   3   3   48.61    4.05
   1   3  -3   49.62    3.25
   1  -3  -3   46.36    3.21
  -1  -3   3   43.93    3.53
   1   3  -2  784.12   23.29
  -1  -3   2  754.51   22.55
   1   3  -2  771.94   23.25
   1  -3  -2  767.77   23.21
   1   3  -2  785.14   22.57
   1  -3  -2  765.90   23.25
  -1  -3   2  779.25   23.31
  -1   3   2  792.06   24.44
  -1   3   1 2865.71   82.23
  -1   3   1 2938.12   83.51
  -1  -3   1 2960.03   84.19
   1   3  -1 2936.36   82.65
  -1  -3   1 2940.82   82.28
   1  -3  -1 2851.66   83.76
  -1   3   1 2886.74   83.29
  -1   3   0 7127.60  201.16
  -1  -3   0 7171.89  201.38
   1  -3   1   74.03    4.18
  -1  -3  -1   80.31    4.30
   1  -3   1   87.91    4.73
  -1   3  -1   77.59    3.34
   1  -3   2  176.07    7.18
   1   3   2  201.06    7.49
  -1   3  -2  197.35    7.80
  -1   3  -3  225.12    9.33
  -1  -3  -3  198.80    9.08
  -1   3  -3  229.80    9.09
   1   3   3  223.70    8.79
   1  -3   3  204.86    8.52
   1  -3   4  445.83   17.74
  -1   3  -4  469.63   17.12
   1   3   4  449.30   17.01
   1  -3   4  475.96   16.73
  -1   3  -4  467.95   17.17
  -1  -3  -4  481.28   17.14
   1   3   4  467.27   16.87
   1   3   4  478.93   16.37
  -1   3  -4  492.04   14.36
  -1   3  -5  152.50    5.71
   1   3   5  155.17    8.23
   1   3   5  149.49    8.23
   1   3   5  148.59    7.73
  -1  -3  -5  143.07    8.69
   1  -3   5  174.99    9.99
   1  -3   5  148.98    8.04
  -1  -3  -5  147.26    8.05
  -1   3  -5  146.33    8.16
  -1   3  -6 2236.90   64.14
  -1  -3  -6 2162.28   68.51
   1   3   6 2257.24   67.91
   1  -3   6 2188.54   67.63
   1  -3   6 2326.90   70.81
  -1   3  -6 2201.29   67.40
  -1   3  -7  257.99    9.56
   1  -3   7  252.28   12.64
   1  -3   7  278.29   15.71
   1   3   7  229.20   12.75
  -1   3  -8   67.57    4.63
   1  -3   8   63.27    7.46
   1  -3   8   48.24    9.38
   1   3   8   66.63    7.54
   1   3   9   56.60    8.00
   1  -3   9   72.33   11.32
   1  -3   9   53.58    7.70
   1  -3  10   91.39    9.94
   1  -3  10   96.72   13.66
   1   3  10   96.02   10.43
   1  -3  11   37.23   11.75
  -1  -4  11  128.39   13.31
  -1  -4  10    6.38    8.69
  -1  -4   9   74.28   11.17
   1   4  -9   92.39    6.93
  -1  -4   8  287.31   16.92
   1   4  -8  294.52   12.49
   1  -4  -8  316.29   15.65
   1   4  -7   61.39    3.46
   1  -4  -7   73.51    7.41
   1  -4  -7   63.86    3.14
  -1  -4   7   64.40    8.03
   1  -4  -7   56.45    6.35
   1   4  -6 1209.98   39.62
   1  -4  -6 1281.67   39.68
   1   4  -6 1248.75   39.53
   1  -4  -6 1241.12   36.88
  -1  -4   6 1311.02   41.45
   1  -4  -6 1254.23   41.58
  -1   4   6 1264.45   36.75
   1  -4  -6 1311.39   39.78
   1   4  -6 1281.26   39.69
   1   4  -5   73.26    5.09
  -1   4   5   68.58    6.07
   1  -4  -5   83.22    6.92
  -1  -4   5   73.58    6.17
   1  -4  -5   74.73    3.86
   1   4  -5   72.86    5.59
   1  -4  -5   66.21    5.12
   1   4  -4   22.92    3.53
   1  -4  -4   21.23    2.83
   1   4  -4   18.36    2.87
  -1  -4   4   20.19    3.54
   1  -4  -4   17.10    2.28
   1  -4  -4   18.71    2.72
   1   4  -4   20.18    2.88
  -1   4   4   22.70    3.70
   1   4  -3  489.32   15.78
  -1  -4   3  458.32   16.97
   1  -4  -3  496.28   15.97
   1  -4  -3  498.54   15.89
   1   4  -3  461.32   17.14
   1   4  -3  497.72   14.88
   1  -4  -3  490.40   15.79
  -1   4   3  489.39   17.35
   1   4  -3  476.77   15.79
   1  -4  -2 2435.80   70.22
   1   4  -2 2472.10   70.38
  -1   4   2 2461.89   72.08
   1   4  -2 2479.77   70.27
  -1  -4   1  429.95   12.81
  -1  -4   1  437.25   15.51
   1   4  -1  427.52   12.78
  -1   4   1  419.16   14.47
  -1   4   1  406.94   14.44
   1   4  -1  435.45   13.99
   1  -4  -1  424.90   12.74
  -1   4   1  413.61   12.69
  -1  -4   0 1762.99   52.94
   1   4   0 1792.89   52.00
  -1   4   0 1796.79   52.44
  -1   4   0 1724.38   51.56
  -1   4  -1   84.00    4.08
   1  -4   1   87.80    3.54
   1  -4   1   84.47    4.73
  -1  -4  -1   82.22    4.88
   1  -4   2  683.47   21.70
  -1  -4  -2  669.55   21.92
   1   4   2  652.57   20.58
   1  -4   2  660.51   20.43
   1   4   3 2009.53   58.81
   1   4   3 1971.32   60.27
  -1   4  -3 2033.61   59.09
   1  -4   3 1974.80   58.63
  -1   4  -3 2036.75   60.08
   1  -4   4  920.02   30.08
   1  -4   4  893.66   28.27
   1   4   4  929.13   28.65
  -1  -4  -4  850.34   29.02
  -1   4  -4  854.63   28.00
   1  -4   5  395.07   15.32
  -1   4  -5  381.91   14.88
   1  -4   5  398.10   16.88
   1   4   5  403.96   14.67
   1   4   5  396.27   15.48
  -1   4  -5  402.38   12.43
   1  -4   6   29.07    6.33
   1  -4   6   37.11    5.24
  -1   4  -6   30.81    4.65
   1   4   6   27.74    5.01
  -1   4  -6   30.98    2.51
   1  -4   7  428.23   19.91
  -1   4  -7  358.99   15.54
  -1   4  -7  376.93   12.61
   1  -4   7  395.05   16.72
   1   4   7  404.62   17.04
   1  -4   8  244.15   16.14
  -1   4  -8  197.17   11.24
   1   4   8  221.43   12.92
   1  -4   8  221.90   12.41
   1  -4   9  184.53   15.86
   1   4   9  184.02   12.35
   1  -4   9  166.11   11.77
   1  -4  10    2.22    6.61
   1   4  10   -0.77    6.80
   1  -4  10   14.73   10.48
   1  -4  11    1.27   10.40
  -1  -5  11   21.21   11.03
  -1  -5  10    2.28    9.36
  -1  -5   9  394.98   21.73
  -1  -5   8  132.65   11.71
  -1   5   7   40.32    3.24
  -1  -5   7   51.31    7.21
   1  -5  -6   77.51    5.94
   1  -5  -6   71.67    4.29
  -1  -5   6   77.22    7.08
   1   5  -6   83.95    5.84
   1   5  -5 1332.58   40.90
   1  -5  -5 1341.55   39.98
  -1  -5   5 1364.52   42.89
   1   5  -5 1341.37   40.98
   1  -5  -5 1328.27   40.95
   1  -5  -5 1326.51   40.90
   1  -5  -4   34.08    3.29
  -1  -5   4   30.78    4.43
  -1   5   4   24.96    4.65
   1   5  -4   29.76    3.21
  -1   5   4   22.70    4.23
   1   5  -4   25.84    2.25
   1   5  -4   27.86    3.08
   1  -5  -4   28.02    3.25
   1   5  -4   21.40    3.97
   1  -5  -4   31.90    3.28
  -1   5   3 2405.97   71.97
  -1  -5   3 2405.25   69.69
   1   5  -3 2396.55   69.57
   1  -5  -3 2436.28   69.68
   1   5  -3 2449.24   69.35
   1  -5  -3 2338.48   69.62
   1  -5  -3 2469.52   70.73
  -1   5   3 2450.70   72.61
   1   5  -3 2435.43   69.76
   1   5  -2   27.51    2.02
  -1  -5   2   25.88    4.04
  -1   5   2   22.22    3.45
   1   5  -2   25.62    2.80
   1  -5  -2   26.27    1.99
  -1   5   2   28.46    4.16
   1   5  -1  105.48    3.58
  -1  -5   1  110.42    6.85
  -1   5   1  108.46    6.52
   1   5  -1  107.71    5.54
  -1   5   1  108.69    6.00
  -1   5   0  498.92   16.41
  -1  -5   0  466.58   17.68
  -1   5   0  478.41   17.08
   1   5   0  482.91   16.71
  -1  -5  -1 2286.47   69.21
   1  -5   1 2331.57   68.11
   1  -5   1 2313.56   65.64
   1   5   1 2330.82   65.80
  -1   5  -1 2342.28   67.39
  -1  -5  -2  584.39   21.28
  -1   5  -2  641.28   19.46
   1  -5   2  650.43   20.88
   1   5   2  617.15   21.78
   1   5   2  612.84   19.11
  -1  -5  -2  636.81   21.26
   1  -5   2  607.93   19.03
  -1   5  -3  175.91    9.08
   1   5   3  166.08    9.22
   1  -5   3  189.79    7.64
  -1  -5  -3  176.92    8.95
   1   5   3  187.06    7.67
   1  -5   4   44.10    5.35
   1   5   4   40.44    4.10
   1  -5   4   34.62    3.77
   1  -5   5  328.62   15.26
   1   5   5  356.35   13.97
   1  -5   5  337.29   13.65
   1  -5   6  431.64   16.88
   1   5   6  417.39   15.72
  -1   5  -6  417.41   13.00
   1   5   6  417.85   16.92
  -1   5  -6  399.95   15.38
   1  -5   6  417.29   18.69
  -1   5  -6  436.71   16.56
  -1   5  -7   35.23    4.70
   1  -5   7   26.57    7.13
   1  -5   7   34.02    5.63
   1   5   7   33.99    5.99
   1  -5   8   65.15   10.20
   1  -5   8   69.50    7.78
   1   5   8   61.53    7.79
   1  -5   9  165.71   14.62
   1  -5   9  187.48   12.09
   1   5   9  162.98   11.88
   1   5  10    7.56    6.59
   1  -5  10   29.66   10.91
   1  -5  10   21.08    7.35
  -1  -6  10   55.32   11.65
  -1  -6   9   69.31   10.97
  -1  -6   8   48.08    8.61
  -1  -6   7   22.87    6.18
   1  -6  -6    7.17    3.62
  -1  -6   6    4.98    4.84
   1   6  -6    5.63    1.62
   1   6  -6    6.79    3.42
   1  -6  -5  418.88   15.04
   1   6  -5  408.73   13.23
  -1  -6   5  444.24   17.70
   1   6  -4  501.62   15.99
   1  -6  -4  508.90   16.73
  -1   6   4  483.43   19.62
  -1  -6   4  514.45   19.54
   1   6  -4  494.88   16.68
  -1  -6   3 1088.73   32.44
   1   6  -3 1035.90   32.02
  -1   6   3 1060.18   35.25
   1   6  -2   15.74    2.98
  -1   6   2   14.86    3.60
  -1   6   2   20.68    4.47
  -1  -6   2   22.63    4.58
  -1  -6   1  221.75   10.73
  -1   6   1  209.66    9.57
  -1   6   1  205.77   10.16
   1   6  -1  209.89    9.05
  -1   6   0   23.92    3.97
  -1  -6   0   15.22    4.09
  -1   6   0   25.15    3.43
   1   6   0   25.30    3.81
   1  -6   1   89.80    5.80
  -1   6  -1   99.05    6.51
  -1  -6  -1   88.25    6.87
  -1   6  -1   91.50    5.28
  -1  -6  -2  393.42   15.27
   1  -6   2  369.76   14.18
   1   6   2  354.76   11.80
  -1   6  -2  377.82   13.01
  -1   6  -2  368.01   11.61
   1  -6   2  349.02   11.60
  -1  -6  -2  404.36   11.84
  -1   6  -3 2650.56   74.88
  -1   6  -3 2605.63   74.88
   1  -6   3 2537.71   74.94
   1   6   3 2537.88   75.03
  -1  -6  -3 2625.36   77.69
  -1  -6  -3 2661.05   74.92
  -1  -6  -4  163.98    8.96
  -1  -6  -4  171.69    7.49
   1  -6   4  163.51    7.57
   1   6   4  147.48    7.48
   1  -6   4  163.15   10.07
  -1  -6  -5  346.58   14.71
   1  -6   5  372.32   14.36
  -1  -6  -5  372.87   13.94
   1   6   5  362.52   14.34
   1  -6   5  385.59   16.95
  -1   6  -5  377.40   14.18
  -1   6  -6    8.83    3.95
   1   6   6    8.82    4.07
  -1  -6  -6    8.98    3.74
   1  -6   6   14.37    4.34
   1  -6   6   19.91    6.10
   1   6   6    4.75    3.56
   1  -6   7  190.43   13.00
   1   6   7  194.33   11.06
   1  -6   7  203.10   10.92
   1  -6   8    5.65    5.20
   1   6   8    1.70    5.31
   1  -6   8    4.58    7.83
   1  -6   9  316.33   19.97
   1  -6   9  320.01   16.09
   1   6   9  326.34   16.42
  -1  -7  10   27.04   11.00
  -1  -7   9  134.38   13.29
  -1  -7   8  183.72   13.48
  -1  -7   7  294.06   15.58
  -1  -7   6  179.66   11.80
   1   7  -6  195.01    9.27
   1   7  -5  621.61   19.57
  -1  -7   5  660.25   24.64
  -1   7   4    0.56    4.95
   1   7  -4    1.02    2.42
  -1  -7   4    5.40    5.11
  -1  -7   3 1003.83   30.92
  -1   7   3  998.79   33.91
   1   7  -3  960.81   30.51
  -1   7   2  349.07   15.06
   1   7  -2  336.67   12.91
  -1  -7   2  344.72   12.86
  -1  -7   1  414.75   17.50
  -1   7   1  431.20   16.95
  -1   7   1  432.70   16.23
   1   7  -1  413.69   15.69
  -1  -7   0  317.36   14.57
  -1   7   0  330.96   13.04
  -1   7   0  326.32   13.89
  -1   7  -1  504.08   17.64
  -1  -7  -1  496.45   19.64
   1  -7   1  509.59   18.36
  -1  -7  -2   87.81    7.25
  -1   7  -2   92.07    5.49
   1  -7   2  100.72    6.72
  -1   7  -3   77.64    3.84
  -1  -7  -3   65.40    6.46
  -1  -7  -3   75.73    3.94
  -1   7  -3   72.03    4.59
   1  -7   4  227.81   12.72
  -1  -7  -4  223.90   11.27
   1   7   4  211.48    8.91
  -1   7  -4  218.13    8.74
   1   7   5   10.53    3.29
  -1  -7  -5    4.33    4.14
   1  -7   5   10.17    5.63
  -1   7  -5    6.89    3.22
   1  -7   6  196.70   12.75
  -1   7  -6  234.58   10.44
  -1  -7  -6  200.65   10.70
   1   7   6  195.43   10.16
   1   7   6  228.83   10.77
   1  -7   7   29.57    8.07
   1   7   7   24.79    5.39
   1  -7   8   91.96   11.48
  -1  -8   8    4.17    7.45
  -1  -8   7   95.73    9.99
  -1  -8   6   64.91    8.67
  -1  -8   5   98.08    9.24
  -1  -8   4   82.37    8.45
  -1   8   4   84.00    8.59
  -1   8   3   33.37    6.51
   1   8  -3   44.70    4.59
  -1  -8   3   46.27    5.00
  -1  -8   2   89.33    5.98
  -1   8   2   84.07    7.95
   1   8  -2   92.47    6.27
  -1   8   1  342.85   15.18
  -1   8   0   69.97    5.88
  -1  -8   0   62.98    7.07
  -1   8   0   58.68    6.40
  -1   8  -1  969.71   30.66
  -1   8  -1  935.03   31.71
  -1  -8  -1  926.59   32.84
  -1  -8  -2  170.13   10.53
  -1  -8  -3  164.55   10.40
  -1  -8  -4  112.76    8.69
   1  -8   4  119.06   10.12
  -1  -8  -5  624.15   23.18
   1  -8   5  603.70   25.17
  -1  -8  -6   -0.93    4.80
   1  -8   6    6.77    6.92
   1  -8   7  268.73   16.18
  -1  -9   7  348.62   18.88
  -1  -9   6   -4.61    7.36
  -1  -9   5  213.64   13.86
  -1  -9   4    7.70    6.54
  -1  -9   3   71.33    8.67
  -1   9   3   84.34    8.74
  -1   9   2    9.59    5.87
  -1   9   1 1485.43   48.39
  -1   9   0   28.10    6.08
  -1  -9  -1   10.34    5.69
  -1   9  -1    2.93    4.96
  -1  -9  -2   36.23    6.80
  -1   9  -2   29.36    5.48
  -1   9  -3   17.36    5.15
   1  -9   3   22.42    7.27
  -1  -9  -3   35.60    6.44
   1  -9   4   43.11    8.09
  -1  -9  -4   38.95    6.66
   1  -9   5   38.73    8.38
  -1  -9  -5   60.27    7.09
  -1 -10   4  228.35   14.63
  -1  10   3    6.24    6.81
  -1 -10   3    5.28    6.73
  -1  10   2   16.81    6.45
  -1  10   1   78.44    8.60
  -1  10   0    8.74    5.86
   1 -10   1  389.67   19.57
  -1  10  -1  419.73   18.02
  -1  10  -2  183.96   10.85
   1 -10   3   36.45    8.58
  -1 -10  -3   44.04    7.63
  -1 -10  -4   54.57    7.83
  -1  11   1   35.72    7.88
  -1  11   0    1.85    6.28
   2   0 -12  139.48   11.32
   2   0 -11   -3.85    5.95
   2   0 -10  240.50   13.32
   2   0  -9   -4.36    5.35
   2   0  -9    0.33    3.46
   2   0  -8 1679.26   50.88
   2   0  -8 1720.70   53.49
   2   0  -7    1.33    4.06
   2   0  -7   -2.24    2.24
   2   0  -6  539.71   18.80
   2   0  -6  476.17   15.50
   2   0  -6  517.36   18.80
   2   0  -6  512.04   18.35
   2   0  -6  520.43   16.61
   2   0  -5    0.66    1.36
   2   0  -5    1.07    1.53
   2   0  -4   35.57    2.54
  -2   0   4   37.33    2.70
   2   0  -4   34.51    2.07
  -2   0   4   33.51    3.59
   2   0  -3    0.16    1.42
  -2   0   3    1.61    1.91
   2   0  -2 8592.63  239.45
  -2   0   2 8545.09  240.60
   2   0  -2 8412.43  240.62
   2   0  -1    0.77    0.87
  -2   0   1    0.54    0.86
   2   0   0 2848.15   81.14
  -2   0   0 2761.50   81.10
  -2   0   0 2875.18   82.73
   2   0   1   -0.28    2.07
   2   0   2  628.70   21.79
   2   0   3    0.80    1.57
   2   0   3    2.25    2.94
   2   0   4   15.55    2.30
  -2   0  -4   15.74    4.12
   2   0   5   -0.63    4.43
   2   0   5    0.68    2.10
  -2   0  -5   -3.46    4.48
   2   0   5   -1.62    3.08
   2   0   6 2565.05   77.82
   2   0   6 2804.13   83.90
  -2   0  -6 2690.40   80.50
  -2   0  -6 2790.86   82.60
   2   0   6 2689.06   80.50
   2   0   7   -0.80    6.14
  -2   0  -7    1.92    4.46
   2   0   7   -0.55    4.55
  -2   0  -8  156.15    9.25
   2   0   8  147.41   10.48
   2   0   9   -5.05    6.24
   2   0  10  265.27   16.11
   2   1 -12   12.70    6.75
   2  -1 -12   14.78    7.79
   2   1 -11  140.11   10.49
   2  -1 -11  102.43   10.23
   2   1 -10   20.75    5.84
   2  -1 -10   20.86    6.32
   2  -1  -9    5.83    5.41
   2   1  -9    0.52    4.76
   2  -1  -8   20.86    5.40
   2   1  -8   22.96    4.71
   2   1  -8   19.69    3.58
   2  -1  -8   19.37    4.24
   2  -1  -7    6.75    3.53
   2   1  -7    4.58    3.94
   2  -1  -7    9.83    4.58
   2   1  -7    5.53    2.55
  -2  -1   7    7.78    3.19
   2  -1  -6 1364.20   42.23
  -2  -1   6 1402.72   42.06
   2  -1  -6 1337.88   43.37
   2  -1  -6 1342.43   42.65
   2   1  -6 1379.27   43.00
   2   1  -6 1380.27   40.56
   2  -1  -5  837.61   28.13
   2   1  -5  913.79   28.02
   2  -1  -5  858.88   27.61
   2   1  -5  842.80   25.52
  -2   1   5  840.85   26.84
  -2  -1   5  861.99   27.03
   2  -1  -5  821.88   27.01
   2  -1  -4   39.55    3.62
  -2  -1   4   32.94    2.51
  -2  -1   4   33.77    2.95
   2   1  -4   32.20    3.40
  -2   1   4   33.81    3.12
   2  -1  -4   31.26    2.72
  -2  -1   4   35.65    3.64
  -2  -1   3   91.36    3.68
  -2  -1   3   88.43    3.35
  -2  -1   3   93.14    4.21
   2   1  -3   92.53    3.35
   2  -1  -3   87.50    4.80
  -2   1   3  106.15    4.82
  -2  -1   3   80.45    4.90
  -2  -1   2 4392.71  123.37
  -2  -1   2 4385.73  124.97
   2  -1  -1  144.35    5.85
   2  -1  -1  143.86    5.23
   2   1  -1  155.87    6.25
   2  -1   0 8040.95  225.50
  -2   1   0 7987.89  225.64
   2  -1   1 1576.41   46.37
  -2  -1  -1 1532.03   46.68
  -2  -1  -2  394.63   15.12
   2  -1   2  431.49   15.46
  -2  -1  -3 1556.31   49.51
   2  -1   3 1614.62   46.40
   2   1   3 1636.03   47.92
   2  -1   3 1691.71   50.84
  -2  -1  -4 1893.31   60.12
  -2   1  -4 1974.68   61.09
   2  -1   4 2026.40   57.34
   2   1   4 2016.71   58.78
  -2  -1  -4 1992.37   61.57
  -2  -1  -5    2.69    3.25
  -2  -1  -5    0.56    4.01
  -2   1  -5   -0.51    3.70
   2   1   5    1.70    2.48
   2   1   5   -0.82    3.41
   2  -1   5    5.94    5.07
  -2   1  -6  432.68   18.53
   2   1   6  448.93   16.21
  -2  -1  -6  436.54   19.46
   2  -1   6  466.34   20.74
  -2  -1  -6  407.55   16.58
   2   1   6  467.42   18.15
   2  -1   7   18.42    6.77
  -2  -1  -7   19.18    3.89
   2   1   7   30.14    4.39
   2   1   7   30.48    5.54
   2  -1   8    7.45    7.84
   2   1   8   -1.88    4.82
   2  -1   9  200.34   15.34
   2   1   9  180.77   12.55
   2   1  10   21.58    7.50
   2   2 -11   28.52    6.66
   2  -2 -11   34.56    7.76
   2   2 -10  324.40   15.04
   2  -2 -10  302.12   16.02
   2  -2  -9  292.72   14.93
  -2  -2   9  294.47   13.82
   2   2  -9  278.20   13.49
   2  -2  -8  550.84   21.45
   2  -2  -8  563.90   22.38
  -2  -2   8  562.56   21.71
   2   2  -8  578.21   19.41
   2   2  -8  585.10   21.24
   2  -2  -7  242.29   12.20
  -2  -2   7  228.76   11.92
   2  -2  -7  238.83   11.70
   2  -2  -6  562.22   20.40
   2   2  -6  597.50   20.54
   2  -2  -6  589.39   21.51
   2  -2  -6  565.33   20.35
  -2  -2   6  537.14   20.89
   2  -2  -6  583.23   20.64
   2   2  -6  613.13   20.82
   2  -2  -5  121.82    7.57
  -2  -2   5  130.02    7.07
   2   2  -5  133.23    7.10
   2   2  -5  145.71    7.37
   2  -2  -5  132.59    7.11
   2  -2  -5  144.10    7.43
  -2  -2   4 1362.77   42.69
  -2  -2   4 1406.77   41.78
  -2  -2   4 1385.48   41.91
  -2   2   4 1397.44   42.64
  -2   2   4 1433.01   42.69
   2  -2  -4 1465.27   42.66
   2   2  -4 1411.64   42.62
   2  -2  -4 1385.86   42.61
   2   2  -3 2487.17   71.99
  -2   2   3 2515.79   72.10
  -2  -2   3 2484.45   72.17
  -2   2   3 2444.19   69.97
  -2  -2   3 2464.79   70.96
  -2  -2   3 2518.36   71.87
   2  -2  -3 2542.07   71.99
  -2   2   2   36.86    2.85
  -2  -2   2   34.23    2.80
   2  -2  -1  533.13   17.17
   2  -2  -1  550.32   17.45
   2  -2   0  180.48    6.56
   2  -2   0  194.20    7.64
   2  -2   0  191.39    7.40
   2  -2   1 2461.07   69.68
   2  -2   1 2478.72   71.88
  -2   2  -1 2524.30   72.63
   2  -2   2  391.96   14.54
   2   2   2  403.39   14.43
   2  -2   3 1188.07   37.78
   2   2   3 1167.53   37.17
   2   2   4  872.97   28.70
  -2   2  -4  869.34   29.37
  -2  -2  -4  857.09   29.46
   2   2   4  881.47   28.16
   2  -2   4  888.95   28.62
   2   2   5  418.19   16.55
   2   2   5  412.18   15.55
   2  -2   5  414.23   16.29
  -2  -2  -5  407.81   17.43
   2  -2   5  420.33   18.59
  -2   2  -5  420.78   16.99
   2   2   6  247.28   12.48
   2   2   6  266.52   11.52
   2  -2   6  274.35   15.53
   2  -2   6  251.02   12.34
   2   2   7  349.20   15.78
   2  -2   7  353.20   18.94
   2  -2   7  319.63   15.38
   2  -2   8  532.93   22.81
   2   2   8  570.42   23.37
   2  -2   9   16.01    9.67
   2  -2   9    9.96    6.72
   2   2   9   21.80    6.70
   2  -2  10  174.67   13.02
   2  -2  10  214.82   17.34
   2   2  10  185.19   13.26
   2  -2  11   46.85   11.94
   2  -3 -11  142.89   11.91
  -2  -3  10    8.44    6.16
   2  -3 -10    1.46    6.46
   2   3 -10    1.53    4.75
   2   3  -9  170.61    9.66
   2  -3  -9  160.35   11.35
  -2  -3   9  154.37   11.49
   2  -3  -8  114.83    9.10
  -2  -3   8  109.60    9.70
   2  -3  -8  105.09    8.29
   2   3  -7   33.83    2.12
  -2  -3   7   29.45    6.06
   2  -3  -7   29.50    5.44
   2  -3  -7   38.86    5.14
   2   3  -6   93.62    6.36
   2  -3  -6   78.08    6.90
   2  -3  -6   88.50    6.29
   2  -3  -6   98.04    6.42
  -2   3   6   87.06    6.80
  -2  -3   6   92.77    7.00
   2   3  -6   92.24    6.20
   2  -3  -5 1240.74   39.71
   2   3  -5 1262.04   39.68
  -2   3   5 1267.87   40.46
   2   3  -5 1318.77   39.95
   2  -3  -5 1302.01   41.12
   2  -3  -5 1301.18   39.99
  -2  -3   5 1303.91   39.83
   2   3  -4 3739.13  104.05
  -2   3   4 3442.00  104.57
  -2   3   4 3609.97  103.97
  -2  -3   4 3578.38  104.11
   2  -3  -4 3675.52  103.92
  -2  -3   4 3569.46  104.05
  -2  -3   4 3581.60  103.49
   2  -3  -3    0.43    1.84
  -2   3   3    1.80    1.35
  -2   3   3    1.30    1.81
  -2  -3   3    0.22    2.05
   2   3  -3    4.95    1.92
  -2  -3   3    4.42    2.58
  -2   3   2  609.13   19.04
   2  -3  -2  624.23   20.36
  -2   3   2  609.58   19.37
  -2  -3   2  623.80   19.51
   2  -3  -1   61.41    3.75
  -2  -3   1   56.97    3.06
   2  -3   0  310.20   10.60
   2  -3   0  332.84   11.76
  -2   3  -1  116.03    6.24
   2  -3   1  115.02    6.03
   2  -3   1  119.63    6.18
  -2   3  -2 5252.96  151.29
   2  -3   2 5284.73  151.15
  -2   3  -3  952.60   31.60
   2  -3   3  917.71   31.44
   2   3   3 1015.74   30.95
  -2   3  -4   30.49    5.04
   2   3   4   49.56    4.75
   2   3   4   45.38    4.56
  -2   3  -4   45.80    4.87
  -2  -3  -4   50.71    5.29
   2   3   4   54.49    4.99
   2  -3   4   42.11    4.47
  -2  -3  -5  177.39   10.16
   2  -3   5  181.91    9.35
   2   3   5  177.35    9.13
   2  -3   5  170.65   10.96
   2   3   5  176.94    9.49
  -2   3  -5  179.56    9.86
   2   3   6  102.10    7.77
   2  -3   6  116.15    8.00
   2  -3   6  125.39   10.33
   2   3   7   35.47    6.12
   2  -3   7   33.67    8.18
   2  -3   7   39.08    5.92
   2  -3   8  253.37   17.15
   2   3   8  263.45   14.26
   2  -3   8  242.43   13.69
   2   3   9  239.02   14.43
   2  -3   9  267.63   18.30
   2  -3   9  228.19   14.16
   2  -3  10   38.70    8.26
   2   3  10   34.88    8.27
   2  -3  10   21.53   10.35
   2   4 -10  340.90   15.20
   2  -4 -10  330.59   17.99
  -2  -4  10  367.75   19.48
   2   4  -9   28.81    5.19
   2  -4  -9   23.00    6.75
  -2  -4   9   18.86    7.72
  -2  -4   8    3.75    6.82
   2  -4  -8    1.97    5.44
   2  -4  -7  259.36   13.78
  -2  -4   7  271.94   13.94
   2  -4  -6  909.74   30.38
   2   4  -6  930.80   30.40
   2  -4  -6  954.42   30.59
  -2  -4   6  909.03   31.21
  -2   4   6  906.36   31.61
   2   4  -6  924.82   30.34
   2  -4  -6  991.93   32.64
   2   4  -5  135.37    7.14
  -2  -4   5  137.92    7.74
  -2   4   5  142.15    8.63
   2  -4  -5  141.67    7.31
   2   4  -5  141.04    7.31
   2  -4  -5  149.27    7.47
  -2  -4   4  732.99   24.71
  -2   4   4  779.96   25.69
  -2  -4   4  735.30   25.29
   2  -4  -4  774.91   24.39
   2   4  -4  758.53   24.36
  -2   4   3  328.03   12.77
  -2  -4   3  323.56   13.03
  -2   4   3  304.63   11.42
  -2  -4   3  320.47    9.83
  -2  -4   3  337.07   11.74
   2  -4  -3  302.22   13.00
   2   4  -3  319.63   11.50
   2  -4  -3  338.34   11.65
  -2  -4   2  806.43   24.88
  -2   4   2  799.02   25.27
  -2   4   2  825.80   25.98
  -2   4   2  817.91   24.81
   2  -4  -1 2387.48   71.42
  -2   4   1 2432.79   71.31
  -2   4   1 2469.60   70.31
  -2  -4   1 2423.54   70.51
  -2   4   1 2518.96   71.23
  -2  -4   1 2466.36   70.42
   2  -4   0 1032.63   32.57
  -2   4   0 1030.97   30.99
   2  -4   0 1085.92   32.23
  -2  -4   0  999.09   31.48
  -2   4  -1  986.16   28.46
   2  -4   1  951.94   30.42
  -2  -4  -1  949.33   30.07
   2  -4   1  940.35   30.89
  -2   4  -2   47.20    4.39
  -2  -4  -2   34.60    3.83
   2  -4   2   43.30    4.72
   2  -4   3  408.65   16.07
   2  -4   3  413.80   14.45
  -2  -4  -3  388.98   14.98
  -2   4  -3  380.08   15.03
  -2   4  -4 1238.19   39.46
  -2   4  -4 1224.27   39.35
   2   4   4 1179.83   39.13
   2  -4   4 1263.12   38.45
   2   4   4 1224.60   38.61
  -2   4  -5  495.26   18.95
   2  -4   5  455.14   17.89
   2   4   5  489.73   18.43
   2  -4   5  484.96   20.18
   2  -4   6    2.96    5.95
   2   4   6    5.37    4.50
   2  -4   6    3.73    4.13
  -2   4  -6    4.14    4.59
   2  -4   7    9.79    5.07
   2   4   7   22.01    5.78
  -2   4  -7    5.74    5.31
   2  -4   7   11.20    7.15
   2  -4   8  316.24   19.04
  -2   4  -8  299.28   15.46
   2   4   8  306.38   15.69
   2  -4   8  299.63   15.25
   2  -4   9    6.32    6.74
   2  -4   9   12.64    9.76
   2   4   9    2.91    6.51
  -2   4  -9   -3.28    6.48
   2  -4  10  183.36   13.18
   2   4  10  155.47   12.84
  -2  -5  10    4.04    8.67
  -2  -5   9  273.21   17.27
   2  -5  -9  293.98   16.37
  -2  -5   8    4.42    6.55
   2  -5  -8   -2.12    5.89
   2  -5  -7  956.87   33.93
  -2  -5   7  915.77   32.82
  -2  -5   6   49.52    6.13
   2   5  -6   47.43    4.92
  -2   5   6   42.71    6.22
   2   5  -6   36.59    4.57
   2  -5  -6   42.91    4.77
   2  -5  -6   40.33    4.78
   2   5  -5   14.13    3.43
  -2  -5   5   17.66    4.35
   2   5  -5   17.56    3.40
   2  -5  -5   12.83    3.26
   2  -5  -5   14.97    3.42
   2  -5  -4  480.82   15.89
   2   5  -4  451.13   15.77
  -2  -5   4  432.40   17.55
   2  -5  -4  477.97   18.46
  -2   5   4  448.65   18.03
  -2   5   4  442.23   17.40
  -2  -5   4  471.84   17.23
   2  -5  -3 1559.11   45.69
  -2   5   3 1507.37   47.36
  -2  -5   3 1557.88   44.56
   2  -5  -3 1561.69   48.27
  -2   5   3 1522.63   48.27
   2   5  -3 1532.15   45.65
  -2   5   2  335.62   12.65
  -2  -5   2  319.96   11.00
   2   5  -2  317.72   10.88
   2  -5  -2  338.85   10.96
  -2   5   2  300.46   10.85
  -2   5   1  193.46    8.11
  -2  -5   1  188.44    9.53
  -2   5   1  180.03    6.63
  -2  -5   1  179.53    6.82
  -2   5   0   46.70    4.41
  -2  -5   0   45.49    4.85
  -2   5   0   47.78    3.60
   2  -5   0   50.64    4.39
  -2  -5   0   41.73    3.70
   2  -5   1 1268.94   39.97
   2  -5   1 1270.69   39.16
  -2  -5  -1 1264.04   38.77
  -2   5  -1 1216.52   39.25
  -2   5  -1 1265.03   37.19
   2  -5   2  927.60   28.01
  -2  -5  -2  889.53   29.51
  -2   5  -2  909.27   26.89
   2  -5   2  925.06   30.60
   2  -5   3   94.97    7.42
   2  -5   3   96.74    5.52
   2   5   3   93.54    5.70
  -2  -5  -3  103.71    6.70
   2   5   4  122.67    7.00
  -2   5  -4  109.26    7.18
   2  -5   4  113.95    6.66
   2   5   4  111.45    7.22
   2   5   5  516.01   19.15
  -2   5  -5  521.37   19.29
   2  -5   5  519.23   21.27
   2   5   5  532.46   19.30
   2  -5   5  485.15   18.85
   2  -5   6   35.09    5.32
   2   5   6   26.55    5.15
   2  -5   6   28.79    6.99
   2   5   6   33.32    5.59
  -2   5  -6   26.96    5.11
   2  -5   7  628.22   26.72
   2   5   7  601.80   23.64
   2  -5   7  628.58   23.60
  -2   5  -7  593.50   22.91
   2  -5   8   49.98    9.74
   2   5   8   45.85    7.71
   2  -5   8   48.56    7.71
  -2   5  -8   44.11    6.68
   2  -5   9   41.36   10.97
   2  -5   9   35.13    7.47
   2   5   9   30.69    7.41
  -2  -6  10   -1.06    9.36
  -2  -6   9   11.18    8.58
  -2  -6   8  158.24   12.17
  -2  -6   7  232.03   13.07
  -2  -6   6   20.89    5.72
   2  -6  -6   21.83    4.16
   2   6  -6   17.49    4.08
   2   6  -6   21.90    3.98
   2  -6  -6   16.44    3.75
   2   6  -5  340.25   13.22
   2  -6  -5  359.96   13.46
  -2   6   5  396.71   16.70
  -2  -6   5  361.51   15.54
  -2  -6   4    4.00    3.96
   2   6  -4    5.26    2.52
   2  -6  -4    7.06    2.42
  -2   6   4   12.34    4.73
  -2   6   3   40.51    4.68
  -2  -6   3   44.79    3.19
  -2   6   3   36.15    5.47
   2  -6  -3   37.03    3.03
   2   6  -3   32.44    2.93
  -2   6   2  311.10   12.49
  -2   6   2  303.41   12.22
  -2   6   2  304.73   13.51
   2   6  -2  294.09   10.04
   2  -6  -2  303.19   10.00
  -2  -6   2  300.91   13.74
  -2  -6   1 3618.91  102.12
  -2   6   1 3632.96  104.63
  -2  -6   1 3678.27  106.82
  -2   6   1 3710.83  105.34
   2   6  -1 3610.88  102.07
   2  -6  -1 3610.82  101.97
  -2   6   1 3571.57  101.89
  -2   6   0  215.23    8.89
  -2   6   0  236.00   10.51
  -2  -6   0  203.78   10.75
   2  -6   0  227.30   10.14
  -2   6   0  212.99    7.13
  -2  -6   0  207.57    7.32
   2  -6   1  405.80   16.59
   2  -6   1  396.28   12.84
  -2   6  -1  408.67   13.85
  -2  -6  -1  408.27   16.70
   2  -6   1  430.47   15.89
   2  -6   2    0.95    3.98
  -2   6  -2    8.00    2.09
   2  -6   2    7.00    3.55
   2  -6   2    3.50    2.15
   2   6   2    6.76    2.16
  -2  -6  -2    6.73    3.31
   2  -6   3  258.32   10.22
   2   6   3  255.32   10.27
  -2   6  -3  267.46    8.61
   2   6   4   18.54    3.75
   2  -6   4   14.89    3.27
   2   6   5 1135.14   35.60
   2  -6   5 1087.42   37.71
   2   6   5 1025.18   34.84
   2  -6   5 1091.94   35.02
   2  -6   6  240.37   11.89
   2   6   6  244.57   12.03
   2  -6   6  261.72   14.73
   2   6   6  248.37   12.11
   2  -6   7    2.50    6.80
   2   6   7    1.60    4.82
  -2   6  -7    3.95    4.46
   2  -6   7    6.83    5.06
   2  -6   8    8.65    8.13
   2  -6   8    0.60    5.50
   2   6   8   -2.44    5.49
   2   6   9   12.91    6.26
   2  -6   9    9.22    6.54
  -2  -7   9  222.87   15.72
  -2  -7   8    3.75    6.70
  -2  -7   7  406.63   18.77
  -2  -7   6  216.61   12.41
  -2   7   6  193.17   12.66
  -2   7   5  228.32   13.18
  -2  -7   5  258.09   13.10
  -2  -7   4  169.46   10.35
   2   7  -4  166.91    7.11
   2   7  -3  253.04    8.88
  -2  -7   3  250.93    9.65
  -2   7   3  262.02   13.14
   2   7  -2   37.67    2.21
  -2  -7   2   36.61    6.00
  -2   7   2   37.57    5.81
  -2  -7   1   52.71    6.39
  -2   7   1   56.82    5.05
  -2   7   0  343.14   13.02
  -2  -7   0  335.93   15.37
  -2   7  -1   64.76    4.40
  -2  -7  -1   65.72    6.77
   2  -7   1   64.42    6.83
  -2   7  -1   51.04    2.16
   2   7   1   55.37    2.61
  -2  -7  -2  525.40   20.42
   2  -7   2  510.50   15.86
   2  -7   2  540.10   20.81
  -2   7  -2  520.14   16.75
   2   7   2  483.94   15.99
   2   7   3   83.95    4.93
  -2  -7  -3   90.31    7.64
   2  -7   3   88.14    4.93
   2   7   4  288.74   11.59
  -2  -7  -4  291.35   14.03
   2  -7   4  288.11   11.45
   2   7   5  214.53   10.26
  -2   7  -5  217.95   10.07
   2  -7   5  213.52   10.06
   2  -7   5  216.63   13.22
   2  -7   6   24.76    7.56
   2  -7   6   22.12    5.03
   2   7   6   14.15    4.71
   2  -7   7  288.53   14.19
   2   7   7  323.70   14.65
   2  -7   7  308.99   17.50
   2  -7   8   42.35    6.97
   2  -7   9  122.01   10.17
  -2  -8   9   11.10    8.55
  -2  -8   8   18.32    7.43
  -2  -8   7    2.90    6.94
  -2  -8   6   49.64    7.88
  -2  -8   5  159.60   11.25
  -2   8   5  163.06   11.49
  -2   8   4   28.02    6.61
  -2  -8   4   35.20    6.79
  -2  -8   3 1071.48   33.28
  -2   8   3 1075.47   37.32
  -2  -8   2  122.41    9.37
  -2   8   2  107.98    8.93
  -2  -8   1   75.36    7.68
  -2   8   1   62.68    7.20
  -2   8   0  117.27    7.13
  -2  -8   0  118.90    9.51
   2  -8   1  937.53   33.70
  -2  -8  -1  957.05   33.73
   2  -8   2    3.12    5.45
  -2  -8  -2    3.47    5.17
  -2  -8  -3  638.98   24.61
  -2  -8  -4  141.81    9.82
  -2  -8  -5   25.78    6.40
   2  -8   5   41.69    7.81
   2  -8   5   30.05    4.33
   2  -8   6   24.74    7.68
  -2  -8  -6   32.32    6.03
  -2  -9   7   46.68    9.10
  -2  -9   6    3.05    7.27
  -2  -9   5  648.48   26.41
  -2   9   5  650.71   26.87
  -2  -9   4   22.70    7.30
  -2   9   4   30.91    7.61
  -2   9   3   13.48    6.53
  -2   9   2   25.83    6.81
  -2  -9   1    8.75    6.32
  -2   9   1    1.19    5.53
  -2  -9   0   64.10    8.14
   2  -9   0   57.81    8.17
  -2   9   0   61.44    7.51
   2  -9   1  146.43   11.15
  -2  -9  -1  175.34   11.55
  -2   9  -1  146.98   10.19
  -2  -9  -2   10.30    6.28
   2  -9   2   14.63    6.55
  -2  -9  -3  386.76   18.10
   2  -9   4   38.44    8.44
  -2  -9  -4   44.14    7.56
  -2  -9  -5   66.10    8.17
  -2 -10   4    8.46    7.27
  -2  10   3  335.36   17.60
  -2  10   2  125.41   10.82
  -2  10   1   49.74    7.71
   2 -10   0   67.10    8.96
  -2 -10   0   58.59    8.34
  -2  10   0   49.65    7.54
   2 -10   1  294.42   16.41
  -2 -10  -1  267.81   15.37
  -2  10  -1  284.45   14.76
  -2 -10  -2    2.07    6.28
  -2  10  -2    3.96    5.91
  -2 -10  -3  253.51   14.64
  -2 -10  -4   -3.30    6.00
  -2  11   1    2.15    7.10
  -2  11   0  210.26   13.29
  -2  11  -1    3.82    6.38
   3   0 -12  227.76   14.16
   3   0 -11   -6.87    6.72
   3   0 -10  244.39   13.83
   3   0  -9    1.79    5.34
   3   0  -8   22.50    5.43
   3   0  -8   17.81    2.83
   3   0  -7    0.74    1.79
   3   0  -7    0.48    4.13
   3   0  -6 1868.06   58.47
  -3   0   6 1920.78   59.05
   3   0  -6 1923.47   58.60
   3   0  -6 1933.93   54.88
   3   0  -5   -1.85    2.70
   3   0  -5   -0.17    0.69
  -3   0   5    0.10    1.18
  -3   0   5    0.37    2.90
  -3   0   5    0.60    1.89
  -3   0   4 1780.09   53.34
   3   0  -4 1750.48   51.23
   3   0  -4 1765.25   52.76
   3   0  -3    0.66    1.48
  -3   0   3    0.29    2.22
   3   0  -3    0.31    2.50
  -3   0   2  823.60   26.34
  -3   0   2  867.76   28.25
  -3   0   2  876.77   24.98
  -3   0   1    1.10    2.21
   3   0  -1    0.55    1.62
  -3   0   1    0.18    1.42
   3   0   0  397.80   14.71
  -3   0   0  433.75   14.93
  -3   0   0  405.63   16.72
  -3   0  -1    0.95    3.15
  -3   0  -1    1.39    2.52
   3   0   1   -1.05    2.85
  -3   0  -2 7381.33  213.27
   3   0   2 7432.57  212.35
   3   0   3    0.51    3.90
  -3   0  -3   -1.55    3.71
  -3   0  -4  622.52   24.09
   3   0   4  623.55   20.39
   3   0   4  688.52   25.10
  -3   0  -4  629.63   24.12
  -3   0  -5   -0.61    4.71
   3   0   5    1.21    2.43
  -3   0  -5   -1.12    4.68
   3   0   6  473.04   19.39
   3   0   6  467.41   16.55
  -3   0  -6  502.75   20.56
   3   0   7   -1.73    6.74
  -3   0  -7    1.74    4.86
   3   0   7    1.23    3.35
   3   0   7    1.17    4.54
   3   0   8  824.77   31.35
  -3   0  -8  865.67   30.62
   3   0   9    2.96    6.26
   3   1 -12   11.70    6.90
   3   1 -11    5.82    6.35
   3  -1 -11    7.20    6.70
   3   1 -10  265.22   14.23
   3  -1 -10  254.65   14.48
   3   1  -9  251.61   13.53
   3  -1  -9  282.91   14.49
   3  -1  -8  198.12    7.86
   3   1  -8  182.98   10.56
   3  -1  -8  184.13   11.07
   3  -1  -7   75.08    4.50
   3   1  -7   75.43    4.47
   3  -1  -6 1560.64   44.77
   3   1  -6 1487.77   47.34
   3   1  -6 1513.04   45.27
   3  -1  -6 1419.09   47.85
  -3  -1   6 1541.46   47.96
   3  -1  -6 1560.73   47.41
   3  -1  -5   44.50    2.95
  -3  -1   5   47.94    3.17
   3   1  -5   35.32    4.32
   3   1  -5   45.99    3.61
  -3  -1   5   40.82    4.67
  -3   1   5   43.10    3.85
  -3  -1   5   36.48    2.67
  -3  -1   5   41.86    2.41
   3  -1  -5   41.78    4.34
   3   1  -5   39.19    2.55
  -3  -1   4 4010.90  116.80
  -3  -1   4 4059.91  114.88
   3   1  -4 3995.50  114.12
  -3  -1   4 4026.53  114.04
   3  -1  -4 3985.06  113.82
  -3   1   4 4226.91  115.58
   3   1  -4 4036.06  115.65
  -3  -1   3  937.53   26.85
   3  -1  -3  918.14   28.68
   3   1  -3  928.23   29.42
  -3  -1   3  910.28   29.82
  -3   1   3  963.83   30.40
   3  -1  -3  958.22   27.03
  -3  -1   2  117.96    5.32
   3  -1  -2  110.64    5.47
   3  -1  -2  115.94    4.43
  -3  -1   2  118.29    4.43
   3   1  -2  120.12    6.18
   3   1  -1 2136.42   63.53
  -3  -1   1 2161.44   61.83
   3  -1  -1 2128.55   61.85
  -3   1   1 2142.34   61.82
  -3  -1   0 2601.74   74.81
  -3  -1   0 2494.31   76.54
   3  -1   0 2672.14   75.09
  -3   1   0 2512.22   74.82
   3  -1   1   44.17    4.20
  -3  -1  -1   49.25    5.39
  -3  -1  -1   56.08    4.28
  -3   1  -1   51.21    4.33
   3  -1   2 1283.53   39.84
  -3  -1  -2 1190.61   40.19
  -3  -1  -3   61.67    6.24
   3  -1   3   67.50    6.45
   3  -1   4  140.18    5.68
   3   1   4  153.97    7.32
  -3  -1  -4  129.04    8.86
  -3   1  -4  139.74    9.06
   3  -1   4  159.68   10.22
  -3  -1  -4  139.32    9.13
   3  -1   5  651.12   20.33
   3   1   5  640.94   21.83
  -3  -1  -5  653.94   25.18
  -3   1  -5  654.21   24.94
  -3  -1  -5  648.49   24.33
  -3  -1  -6   62.64    6.76
   3   1   6   56.25    5.10
   3   1   6   44.27    6.07
   3  -1   7    3.54    7.00
   3   1   7    1.12    3.28
   3   1   7    5.90    4.85
  -3  -1  -7    3.45    4.43
   3   1   8  172.30   11.62
   3  -1   8  180.20   14.43
  -3   1  -8  170.61   11.45
   3   1   9   14.82    7.08
   3  -1   9   24.65    9.75
   3   2 -12  132.42   10.72
   3   2 -11   22.97    6.66
   3  -2 -11   15.13    7.60
   3   2 -10  144.51   10.12
   3  -2 -10  136.61   11.11
   3   2  -9   43.08    6.50
   3  -2  -9   28.94    6.78
   3  -2  -8  328.25   16.21
   3  -2  -8  358.18   14.12
  -3  -2   8  371.64   13.77
   3  -2  -7  853.39   29.95
   3  -2  -7  809.76   27.38
  -3  -2   7  851.73   27.19
  -3  -2   6   -0.87    2.82
   3   2  -6    1.60    3.20
   3  -2  -6    0.80    3.26
   3   2  -6    1.17    3.20
   3  -2  -6   -0.79    3.26
   3  -2  -6    0.49    3.76
   3   2  -6    1.26    1.10
  -3   2   6   -0.72    3.40
   3  -2  -6   -0.83    2.55
   3   2  -5  137.88    7.39
  -3  -2   5  110.67    5.91
   3  -2  -5  133.57    7.97
  -3  -2   5  123.96    6.26
   3  -2  -5  138.06    7.37
  -3   2   5  129.14    5.84
   3   2  -5  119.06    6.91
   3  -2  -5  123.31    7.07
  -3   2   5  130.61    7.57
  -3  -2   5  121.82    7.53
  -3   2   4    3.04    2.69
  -3  -2   4    4.91    2.49
  -3  -2   4    5.09    1.73
  -3   2   4    5.82    2.83
  -3  -2   4    5.23    2.95
  -3   2   3  960.87   30.18
  -3  -2   3  947.11   30.25
   3  -2  -2  394.51   12.78
   3  -2  -2  387.04   13.69
   3  -2  -1 1421.56   43.82
   3  -2  -1 1487.82   43.08
  -3   2   0 1485.89   43.80
   3  -2   0 1429.43   43.47
  -3  -2  -1 1038.71   32.63
   3  -2   1 1060.13   32.93
  -3   2  -1 1032.34   32.88
   3  -2   2  549.83   20.00
   3  -2   3 1131.77   37.63
   3   2   4 1553.47   48.02
  -3  -2  -4 1573.49   50.01
   3  -2   4 1617.29   51.26
  -3   2  -4 1549.90   49.92
   3   2   5   31.36    4.36
   3  -2   6  667.65   25.00
   3   2   6  655.30   25.07
   3   2   6  667.54   23.69
   3   2   7  358.85   17.29
   3  -2   7  401.46   17.74
   3   2   8  243.49   14.19
   3  -2   8  246.14   14.20
   3  -2   9   28.64    9.33
   3  -2   9   10.36    6.60
   3   2   9   14.12    6.45
   3  -2  10  104.07   13.92
   3   3 -11   44.51    7.05
   3  -3 -11   60.36    9.38
  -3  -3  10    9.09    4.61
   3   3 -10    8.32    5.52
   3  -3 -10    6.70    6.31
  -3  -3   9  223.76   11.59
   3  -3  -9  240.21   14.09
   3  -3  -8  767.22   28.48
   3  -3  -8  721.47   26.01
  -3  -3   8  769.38   26.98
   3  -3  -7   12.13    3.76
  -3  -3   7   16.21    4.82
   3  -3  -7   22.33    5.39
  -3   3   7   19.28    4.91
   3  -3  -6  606.78   22.00
   3   3  -6  620.96   22.02
  -3   3   6  630.67   19.01
   3   3  -6  593.33   21.81
  -3   3   6  624.36   22.48
   3  -3  -6  596.83   23.04
  -3  -3   6  615.38   21.66
   3  -3  -6  649.07   22.26
  -3  -3   5   23.29    3.41
  -3  -3   5   23.10    4.24
   3   3  -5   17.91    3.54
   3  -3  -5   22.15    3.71
  -3   3   5   18.73    3.71
  -3  -3   5   17.78    3.49
   3   3  -5   21.72    3.69
   3  -3  -5   18.26    3.57
  -3   3   5   19.95    4.17
  -3  -3   4  103.79    5.33
  -3   3   4  103.27    6.34
  -3  -3   4  108.88    6.37
  -3   3   4  105.98    4.20
  -3  -3   4  104.47    6.42
  -3   3   3   87.96    5.22
  -3  -3   3   74.47    5.02
  -3  -3   3   80.16    2.97
  -3  -3   3   74.26    2.76
  -3   3   2 4566.37  135.12
  -3  -3   2 4769.27  135.28
   3  -3  -2 4664.77  135.47
   3  -3  -2 4918.49  135.53
   3  -3  -1  888.32   27.89
   3  -3  -1  918.21   28.66
   3  -3  -1  885.16   27.81
   3  -3   0   48.24    3.15
   3  -3   0   45.68    3.98
   3  -3   1  349.12   12.99
  -3   3  -1  365.09   13.83
   3  -3   2   10.29    3.59
  -3   3  -2   13.70    4.23
   3  -3   3   18.20    4.32
  -3   3  -3   15.93    4.18
  -3   3  -3   17.60    4.90
  -3   3  -4  987.28   35.76
   3   3   4 1016.92   33.77
  -3  -3  -4 1065.76   35.11
   3  -3   4 1111.13   36.57
  -3   3  -4 1042.87   34.98
   3  -3   5 1170.09   38.78
   3   3   5 1211.73   38.58
   3   3   5 1188.21   38.99
   3  -3   6  445.91   18.31
   3   3   6  443.03   18.44
   3  -3   6  440.14   20.92
   3  -3   7   87.75    8.19
   3  -3   7   65.01    9.94
   3   3   7   90.07    8.30
   3  -3   8   10.56    8.46
   3   3   8   15.53    6.02
   3  -3   8   13.90    5.95
   3  -3   9   22.60   10.05
   3  -3   9   42.40    7.93
   3   3   9   30.16    7.32
   3   4 -10  129.53    9.43
   3  -4 -10  125.81   11.57
   3  -4  -9   84.74    9.27
  -3  -4   9   68.31    8.30
  -3  -4   8  168.82   11.65
   3  -4  -8  189.62   12.10
   3  -4  -7  246.28   13.17
  -3  -4   7  243.58   12.22
  -3   4   7  219.33   12.05
   3  -4  -6  280.66   12.22
   3   4  -6  256.01   11.82
   3   4  -6  283.77   12.13
   3  -4  -6  282.95   12.26
  -3   4   6  263.58   13.09
  -3  -4   6  280.39   12.22
  -3  -4   5 1167.97   37.89
   3  -4  -5 1189.17   37.54
  -3   4   5 1209.79   38.80
  -3   4   5 1175.53   37.68
  -3  -4   5 1180.21   37.83
   3   4  -5 1212.54   37.48
  -3  -4   5 1195.04   37.07
   3  -4  -4  341.84   14.39
  -3  -4   4  338.03   13.89
  -3   4   4  342.41   11.38
  -3   4   4  346.83   13.19
  -3  -4   4  313.71   12.99
   3   4  -4  330.81   12.78
  -3   4   3  584.18   18.68
  -3  -4   3  542.61   18.54
   3  -4  -3  537.57   19.63
  -3   4   3  524.09   17.55
  -3  -4   3  534.35   19.63
   3  -4  -2   38.76    4.03
  -3  -4   2   39.25    2.62
  -3   4   2   40.97    3.64
  -3  -4   2   42.26    3.79
   3  -4  -1  277.67   10.98
   3  -4  -1  248.89   10.25
  -3  -4   1  269.97    9.69
   3  -4   0 2625.02   77.78
   3  -4   0 2818.50   79.79
   3  -4   0 2733.48   79.58
   3  -4   1  971.06   31.64
  -3   4  -2   71.16    6.44
   3  -4   2   71.15    6.18
   3   4   2   83.58    6.02
   3   4   3    9.23    3.84
   3  -4   3   11.40    4.38
  -3   4  -3   11.74    4.18
  -3   4  -3    7.29    4.39
  -3   4  -4  754.09   28.59
   3  -4   4  829.34   29.30
   3   4   4  810.82   27.90
   3   4   5    2.08    4.82
  -3   4  -5   -3.60    5.33
   3  -4   5    4.03    3.95
   3   4   5   -1.39    4.12
   3  -4   6  686.45   27.79
   3   4   6  643.14   24.63
  -3   4  -6  647.08   25.94
   3  -4   6  674.33   24.58
   3  -4   7    2.91    4.97
   3   4   7    6.01    5.46
  -3   4  -7    2.11    6.10
   3  -4   7   -4.60    7.75
   3  -4   8    1.30    5.53
   3   4   8    1.34    5.76
  -3   4  -8   -2.97    7.56
   3  -4   8   -1.05    8.52
   3  -4   9  161.76   15.29
  -3   4  -9  159.29   12.59
   3   4   9  149.84   12.08
   3  -4   9  148.78   11.68
  -3  -5   9    1.58    7.41
   3  -5  -9   13.45    7.22
   3  -5  -8  230.39   14.07
  -3  -5   8  210.92   13.30
  -3   5   7  322.85   15.61
  -3  -5   7  327.67   15.06
   3  -5  -6   86.40    6.42
   3  -5  -6   90.61    8.44
  -3   5   6   93.76    8.17
   3   5  -6   96.47    6.57
  -3  -5   6   92.53    7.28
  -3  -5   5   80.81    6.16
  -3  -5   5   69.05    6.44
   3  -5  -5   78.99    7.33
   3   5  -5   82.70    5.76
   3  -5  -5   75.12    5.64
  -3  -5   4   93.50    7.20
   3  -5  -4   97.22    7.38
  -3   5   4   96.29    5.96
   3   5  -4   94.62    5.66
  -3  -5   4   95.78    6.03
  -3   5   3 1290.15   39.19
  -3  -5   3 1265.51   39.26
  -3  -5   3 1319.35   41.50
   3  -5  -3 1294.40   41.17
   3  -5  -2  799.72   27.86
  -3   5   2  850.01   26.45
  -3  -5   2  871.06   26.66
   3  -5  -1  126.50    7.40
  -3   5   1  121.74    6.71
   3  -5  -1  127.34    7.19
  -3  -5   1  119.19    5.88
   3  -5   0   83.98    6.03
  -3  -5   0   86.30    5.35
   3  -5   0   78.41    6.20
   3  -5   1  688.10   24.32
  -3  -5  -1  688.42   23.54
   3  -5   1  744.38   25.02
   3  -5   2   14.70    4.62
  -3  -5  -2    4.41    3.13
  -3   5  -3 1958.28   61.03
   3   5   3 2025.15   60.71
   3  -5   3 1937.17   61.53
   3   5   4   41.28    5.62
   3  -5   4   38.49    6.04
  -3   5  -4   33.89    5.72
   3  -5   4   39.48    4.84
   3   5   4   39.21    4.94
  -3   5  -5   14.99    5.16
   3  -5   5    9.01    4.52
   3   5   5   19.37    4.47
   3   5   5   17.62    5.20
   3  -5   6    0.81    6.66
   3  -5   6    4.49    4.61
   3   5   6    1.04    4.54
  -3   5  -6    4.21    5.71
  -3   5  -7  524.66   23.00
   3  -5   7  605.87   26.45
   3  -5   7  576.85   22.52
   3   5   7  564.75   22.65
   3  -5   8   49.49   10.71
   3  -5   8   22.17    6.94
   3   5   8   28.06    6.93
  -3   5  -8   33.95    7.58
   3   5   9   89.56    9.98
   3  -5   9  115.71   10.44
  -3  -6   9  197.47   14.34
   3  -6  -9  184.67   13.89
  -3  -6   8   10.11    6.45
  -3  -6   7   61.63    7.26
   3  -6  -7   49.24    7.93
  -3   6   7   60.80    7.93
   3   6  -6  101.58    6.80
   3  -6  -6  105.60    6.88
   3  -6  -6  121.89    9.86
  -3  -6   6  111.82    8.32
  -3  -6   5 1956.72   59.70
   3   6  -5 1900.21   57.76
  -3  -6   5 1959.91   60.52
   3  -6  -5 1960.94   61.31
   3  -6  -5 1910.67   57.78
  -3  -6   4   81.59    7.31
   3   6  -4   76.64    5.13
   3  -6  -4   84.03    7.54
  -3   6   4   70.04    7.18
  -3  -6   3  400.19   16.70
   3  -6  -3  368.45   15.80
   3   6  -3  360.68   13.25
   3  -6  -3  379.07   13.38
  -3   6   3  384.43   13.48
  -3  -6   3  386.88   13.72
  -3   6   3  382.00   14.35
  -3   6   2   25.96    3.09
  -3   6   2   22.27    3.92
  -3  -6   2   19.42    2.95
   3  -6  -1  155.47    8.90
  -3   6   1  135.78    7.82
  -3  -6   1  131.13    9.06
  -3   6   1  142.70    6.35
  -3  -6   1  143.92    6.46
   3  -6   0   26.78    5.11
  -3  -6   0   21.58    3.74
  -3  -6  -1 1765.34   53.39
   3  -6   1 1743.20   54.98
   3  -6   2  607.37   23.22
   3  -6   3   29.95    5.83
   3  -6   3   26.40    3.78
   3   6   3   29.89    4.09
   3  -6   4    2.45    3.32
   3   6   4    5.16    3.61
   3  -6   4   11.12    5.86
   3  -6   5    2.08    4.02
   3   6   5    0.43    4.00
   3  -6   6   13.57    7.26
   3  -6   6   12.97    4.92
   3   6   6    6.98    4.65
  -3   6  -6   14.33    5.81
   3  -6   7    4.61    7.95
   3  -6   7    5.05    4.90
   3   6   7    0.57    5.13
  -3   6  -7   -0.57    5.84
   3  -6   8   79.61   11.15
   3  -6   8   66.36    8.40
   3   6   8   83.48    8.75
   3   6   9  102.96    9.96
   3  -6   9  129.53   10.72
  -3  -7   9   91.67   11.02
  -3  -7   8   62.32    8.75
  -3  -7   7   68.16    8.32
  -3   7   7   47.73    8.16
  -3  -7   6   14.50    6.19
   3  -7  -6   13.57    3.90
  -3  -7   5    7.64    5.26
   3  -7  -5    6.64    2.97
  -3   7   5    9.68    6.16
  -3  -7   4  256.04   13.64
  -3   7   4  246.27   13.52
  -3   7   3   95.84    8.50
   3   7  -3   79.80    4.77
   3  -7  -3   91.88    4.94
  -3  -7   2  383.89   13.04
  -3  -7   2  400.34   17.72
  -3   7   2  369.16   12.78
   3   7  -2  388.07   12.89
   3  -7  -2  401.69   12.88
   3  -7  -1  175.05   10.21
  -3   7   1  152.41    6.31
  -3  -7   1  166.41    6.59
  -3  -7   1  169.62   10.50
   3  -7   0  314.49   14.59
  -3  -7   0  301.95   15.00
  -3   7   0  309.99   10.62
  -3  -7   0  304.07   10.81
  -3  -7  -1  363.50   16.83
   3  -7   1  399.50   16.98
   3  -7   2   22.46    6.04
   3  -7   2   24.33    3.09
   3   7   2   24.77    3.28
   3  -7   3  701.10   22.65
   3   7   3  640.77   22.53
   3   7   4  205.59    9.58
   3  -7   4  183.50    9.24
   3  -7   4  214.19   12.84
   3  -7   5  275.22   12.31
   3   7   5  267.63   12.23
   3  -7   6   97.24   10.59
   3  -7   6   71.89    7.01
   3   7   6   86.14    7.66
   3  -7   7  168.27   10.70
   3  -7   7  196.12   14.77
   3  -7   8   -0.59    5.55
  -3  -8   8   23.89    7.86
  -3  -8   7  473.43   21.57
  -3  -8   6   44.93    7.73
  -3   8   6   34.10    7.73
  -3   8   5   91.99    9.59
  -3  -8   5   82.81    8.75
  -3  -8   4   62.39    8.00
  -3   8   4   88.05    8.86
  -3   8   3  748.74   28.55
  -3  -8   2    5.27    6.05
   3  -8  -2    0.89    1.20
  -3   8   2   -0.62    5.55
   3  -8  -1  735.66   27.11
  -3  -8   1  699.02   27.55
   3  -8   0  172.99   11.20
  -3  -8   0  180.53   11.68
   3  -8   1    3.09    5.45
  -3  -8  -1    1.90    5.24
   3  -8   1    1.31    1.46
  -3   8  -1    3.73    1.71
  -3  -8  -2   83.24    8.72
   3  -8   2   86.85    4.51
   3  -8   2  105.80    9.47
  -3  -8  -3  247.36   13.90
   3  -8   3  235.26    9.38
   3  -8   3  232.22   14.09
   3  -8   4   10.17    3.70
  -3  -8  -4   15.21    5.96
  -3  -8  -5    0.63    5.75
  -3  -8  -6   63.88    8.31
  -3  -9   8    9.34    8.31
  -3  -9   7   -8.75    7.89
  -3  -9   6    5.98    7.05
  -3  -9   5    7.18    6.77
  -3   9   5    7.05    6.91
  -3   9   4   36.55    8.16
  -3   9   3  100.10    9.78
  -3  -9   2   27.32    7.34
  -3   9   2   26.51    7.35
   3  -9  -1  584.38   23.84
  -3  -9   1  552.48   24.14
  -3   9   1  600.65   24.05
   3  -9   0   53.51    7.79
  -3  -9   0   46.23    7.99
  -3  -9  -1  197.88   12.90
   3  -9   1  177.36   12.44
   3  -9   2   -5.87    6.86
  -3  -9  -2    4.16    6.48
   3  -9   3   43.56    8.49
  -3  -9  -3   41.16    7.64
  -3  -9  -4   -4.07    6.29
  -3  -9  -5  516.67   22.35
  -3 -10   4   24.74    8.19
   3 -10  -2    7.87    6.77
  -3  10   2   11.74    7.56
   3 -10  -1  282.43   15.95
  -3 -10   1  311.65   17.05
  -3  10   1  273.12   15.57
   3 -10   0   -1.51    7.10
  -3 -10   0   10.65    7.20
  -3  10   0    2.73    6.54
  -3 -10  -1    6.86    7.21
  -3  10  -1    1.31    6.38
  -3 -10  -2  194.97   13.65
  -3 -10  -3   41.83    8.49
   4   0 -11   -2.89    6.36
   4   0 -10  106.34    9.83
   4   0  -9   -2.52    5.59
   4   0  -8  275.23   14.07
  -4   0   7   -0.54    4.34
  -4   0   6  419.55   13.39
   4   0  -6  447.42   14.69
  -4   0   6  410.50   14.90
  -4   0   6  443.28   17.65
  -4   0   5    0.44    3.55
   4   0  -5    1.66    2.03
  -4   0   4   12.83    3.74
   4   0  -4   14.93    2.77
  -4   0   3    4.66    2.97
  -4   0   2 5813.24  164.17
  -4   0   2 6061.40  166.18
   4   0  -1    1.82    2.18
  -4   0   1    1.48    2.15
  -4   0   1    2.37    3.06
   4   0   0 2272.28   68.55
  -4   0   0 2320.09   68.63
  -4   0   0 2336.49   71.58
  -4   0  -1    1.21    3.91
   4   0   1   -1.67    3.19
  -4   0  -1    4.61    3.28
   4   0   2   85.88    7.22
  -4   0  -2   91.04    8.12
   4   0   3    1.14    4.19
  -4   0  -3   -0.64    4.77
   4   0   4 3438.68  103.60
  -4   0  -4 3391.35  104.06
   4   0   5   -2.23    5.37
  -4   0  -5    4.07    5.65
   4   0   5   -2.47    2.70
  -4   0  -6   -0.68    5.52
   4   0   6    0.58    2.80
  -4   0  -7   -0.68    5.91
   4   0   7    4.83    3.37
   4   0   7    0.67    5.81
  -4   0  -8   36.90    7.73
   4   0   8   42.98    7.63
   4   0   9   -0.81    6.68
   4   1 -11   10.46    7.21
   4  -1 -11    4.56    7.08
   4  -1 -10  299.37   16.10
   4   1 -10  307.83   15.61
   4   1  -9   14.48    5.88
   4  -1  -9   19.51    6.69
   4  -1  -8 1008.66   33.62
   4   1  -8  880.61   29.14
   4  -1  -7  197.55   11.30
   4   1  -7  187.74    7.22
  -4   1   7  191.95    9.10
  -4  -1   7  189.54   11.00
   4   1  -7  170.74    8.42
   4  -1  -7  177.13    5.70
  -4  -1   6   78.50    4.49
   4   1  -6   81.32    4.30
  -4  -1   6   74.11    4.22
   4   1  -6   79.18    5.59
  -4  -1   6   83.49    6.85
   4   1  -5  527.94   19.39
  -4  -1   5  536.28   20.60
  -4  -1   5  556.80   18.25
   4   1  -5  575.51   17.75
   4  -1  -5  561.84   18.62
  -4  -1   5  553.26   17.59
  -4   1   4 1357.80   42.90
   4  -1  -4 1360.67   41.13
  -4  -1   4 1357.39   43.14
   4   1  -4 1382.33   42.51
  -4   1   3    6.05    3.72
   4  -1  -3    6.92    1.46
  -4  -1   3    4.24    3.27
   4  -1  -3    9.24    2.54
   4   1  -3    5.85    2.90
  -4  -1   3    4.97    1.27
   4  -1  -2 1135.83   33.99
  -4  -1   2 1089.14   35.42
  -4   1   2 1150.62   35.77
  -4  -1   2 1144.25   34.10
   4   1  -2 1128.36   36.50
  -4   1   2 1191.59   38.11
  -4  -1   1   59.87    4.18
   4  -1  -1   58.25    4.09
  -4   1   1   55.30    4.12
  -4  -1   0  882.24   31.60
  -4   1   0  854.85   29.12
  -4  -1   0  969.86   29.63
   4  -1   0  933.38   29.51
  -4  -1  -1 1053.25   37.26
   4  -1   1 1110.90   35.47
  -4  -1  -2   50.88    5.39
   4  -1   2   64.98    6.15
  -4  -1  -2   71.75    7.30
  -4   1  -2   60.43    5.80
  -4  -1  -3    0.62    4.98
  -4  -1  -3   -1.54    3.94
   4  -1   3   -1.16    4.41
   4  -1   4  395.44   13.65
   4  -1   4  424.99   18.86
  -4  -1  -4  438.80   18.82
   4  -1   5   66.67    8.28
   4  -1   5   64.20    4.09
   4   1   5   76.15    5.96
  -4  -1  -5   66.97    7.93
   4  -1   6  663.81   21.75
   4   1   6  703.36   23.72
  -4  -1  -6  709.29   26.86
   4   1   7  247.96   14.12
   4   1   7  260.18   11.89
  -4  -1  -7  248.58   13.91
   4  -1   8  106.26   12.57
  -4   1  -8  105.41   10.04
   4   1   8   92.93    9.36
   4  -1   9   24.13    9.54
   4   1   9   41.74    8.68
   4   2 -11  166.78   11.55
   4  -2 -11  171.45   12.84
   4   2 -10    1.24    5.39
   4  -2 -10    6.00    6.38
   4  -2  -9   10.39    6.17
   4  -2  -8   11.61    5.72
   4   2  -8    9.99    3.41
  -4  -2   7  194.72    6.99
  -4   2   7  199.84   10.21
  -4   2   7  195.08   11.14
  -4  -2   7  188.35   11.14
   4   2  -7  198.16    9.19
   4  -2  -7  191.21    7.75
   4  -2  -7  210.65   11.81
   4  -2  -6  183.80   10.47
  -4  -2   6  175.95   10.03
  -4  -2   6  171.44    8.09
  -4   2   6  166.70    9.96
  -4   2   6  183.13    9.39
   4  -2  -6  179.41    7.14
  -4  -2   6  183.24    6.56
   4   2  -6  190.27    8.86
  -4   2   5  891.57   30.20
  -4  -2   5  903.02   30.46
  -4  -2   5  921.00   28.69
  -4  -2   5  887.96   26.15
   4   2  -5  927.45   29.33
  -4   2   5  890.17   29.36
  -4  -2   5  892.86   26.66
  -4  -2   4  864.38   25.35
  -4   2   4  874.29   28.80
  -4  -2   4  828.67   28.68
   4  -2  -4  848.24   27.47
   4   2  -4  875.89   28.32
  -4   2   4  886.53   29.33
   4  -2  -4  843.20   25.36
   4  -2  -3  875.86   25.67
  -4   2   3  871.59   28.41
   4  -2  -3  909.20   27.57
  -4  -2   3  779.20   25.94
   4   2  -3  858.07   28.22
  -4  -2   3  859.90   28.54
   4  -2  -2 1148.56   35.90
   4   2  -2 1195.34   37.00
   4  -2  -2 1130.69   34.41
  -4  -2   1 1266.17   37.97
   4  -2  -1 1237.49   37.89
  -4   2   0 1538.51   47.82
  -4  -2   0 1595.74   47.58
   4  -2   0 1578.15   47.71
   4  -2   1    1.58    3.23
  -4   2  -2 1706.83   55.06
  -4   2  -2 1666.24   53.55
  -4  -2  -2 1742.31   53.30
   4  -2   2 1778.96   54.19
  -4  -2  -3 1256.28   41.11
   4  -2   3 1255.58   42.01
   4  -2   4  196.78   11.76
   4  -2   4  172.51    5.98
   4   2   5  129.78    8.19
   4  -2   5  141.23   11.05
   4  -2   6  338.56   16.19
   4   2   6  339.67   16.10
   4  -2   7   60.41    7.79
   4   2   7   59.39    7.59
   4  -2   8   21.93    6.71
   4   2   8   13.08    6.13
   4  -2   8   12.37    8.17
   4  -2   9  148.78   12.22
   4   2   9  150.97   12.11
   4  -2   9  158.74   15.02
   4   3 -11    2.51    5.78
   4  -3 -10  215.77   14.27
  -4  -3   9   20.17    3.55
   4  -3  -9   23.42    7.20
  -4  -3   8   45.07    4.43
   4  -3  -8   34.59    6.87
  -4   3   8   51.54    6.43
   4  -3  -7   12.17    3.22
  -4  -3   7   18.63    3.57
   4  -3  -7   18.17    5.38
  -4   3   7   18.37    5.28
  -4  -3   6 1696.83   51.37
  -4  -3   6 1621.44   50.39
  -4   3   6 1715.13   52.65
  -4   3   6 1754.09   53.08
  -4  -3   6 1730.36   53.16
  -4   3   6 1656.07   50.69
  -4   3   5  411.91   16.32
  -4  -3   5  377.41   16.05
   4  -3  -5  377.46   16.77
  -4  -3   5  439.03   15.79
  -4   3   5  406.33   12.23
  -4  -3   5  419.16   14.12
  -4   3   5  373.64   15.51
   4  -3  -4   58.41    5.89
  -4   3   4   49.19    5.01
  -4  -3   4   54.56    5.33
   4  -3  -4   59.33    5.01
   4  -3  -3  426.42   14.24
   4  -3  -3  419.23   16.16
  -4  -3   3  388.52   13.81
   4  -3  -3  434.10   15.55
  -4   3   3  429.90   16.02
  -4  -3   3  429.97   16.15
   4  -3  -2   25.53    3.21
   4  -3  -2   28.23    3.81
   4  -3  -1   51.31    4.19
   4  -3  -1   56.62    4.31
   4  -3  -1   50.32    4.88
   4  -3   0 1573.65   47.33
  -4   3   0 1626.70   50.63
   4  -3   0 1623.84   48.71
  -4   3  -1 2116.95   64.83
   4  -3   1 2134.60   61.79
  -4   3  -1 2109.72   66.45
   4   3   1 2215.11   65.67
   4  -3   1 2165.51   64.80
  -4   3  -2 1433.81   45.11
   4  -3   2 1412.75   40.32
  -4   3  -2 1301.79   46.08
   4  -3   2 1374.90   45.03
  -4  -3  -2 1464.64   44.85
   4   3   2 1437.50   45.34
  -4  -3  -3   39.55    5.04
   4   3   3   49.46    6.17
   4  -3   3   46.87    6.48
  -4   3  -3   41.02    6.73
   4  -3   4   80.37    8.33
  -4   3  -4   76.11    8.42
   4  -3   5   34.47    7.42
   4  -3   6   34.26    6.45
   4   3   6   41.69    6.71
   4  -3   7   83.41    8.52
   4   3   7   80.08    8.30
   4  -3   8  409.30   19.39
   4   3   8  368.41   19.03
   4  -3   9   -4.54    8.62
   4  -3   9    6.38    6.94
   4   3   9    2.40    6.68
   4   4 -11   44.66    7.48
   4  -4 -10   27.77    8.00
   4  -4  -9  308.45   16.77
  -4  -4   9  303.29   13.68
  -4  -4   8   27.90    5.64
   4  -4  -8   34.30    7.35
  -4   4   8   31.72    6.55
  -4   4   7  229.01   12.39
  -4   4   7  219.26    8.63
  -4  -4   7  218.05   10.90
  -4   4   6   26.68    4.49
  -4  -4   6   21.70    4.27
  -4   4   6   30.78    5.43
  -4  -4   6   27.55    4.87
   4  -4  -6   30.21    6.13
  -4  -4   6   35.82    5.36
  -4   4   6   28.59    5.61
   4  -4  -5  121.04    8.71
  -4  -4   5  125.96    8.03
  -4   4   5  123.72    8.50
   4   4  -5  107.46    6.92
   4  -4  -5  117.11    7.18
  -4  -4   5  117.44    6.54
  -4   4   5  119.92    7.58
  -4  -4   5  116.97    7.80
   4  -4  -4 1787.59   57.00
  -4   4   4 1906.33   56.26
  -4  -4   4 1805.00   56.09
  -4   4   4 1846.98   53.70
  -4  -4   4 1839.16   56.71
   4  -4  -3  870.95   29.59
   4  -4  -3  896.28   29.30
  -4   4   3  904.15   29.05
  -4  -4   3  885.64   29.12
  -4  -4   3  885.20   26.12
   4  -4  -3  866.84   28.04
   4  -4  -2   76.76    5.15
   4  -4  -2   73.44    5.70
   4  -4  -1   25.67    4.02
   4  -4  -1   31.62    4.52
   4  -4  -1   21.70    3.40
   4  -4   0 1004.40   31.15
   4  -4   0 1041.73   33.03
   4  -4   1    6.18    3.54
  -4   4  -1    4.23    4.35
   4  -4   1    6.45    1.72
   4   4   1    8.23    3.93
  -4   4  -2 1295.49   45.96
   4  -4   2 1407.27   45.54
   4   4   3   42.22    5.87
   4  -4   3   39.17    6.01
  -4   4  -3   49.36    6.97
   4   4   4   14.89    5.28
   4  -4   4   31.64    6.75
  -4   4  -4   16.84    5.99
  -4   4  -5  281.68   15.75
   4  -4   5  287.62   15.97
   4  -4   6  264.31   13.76
   4   4   6  247.72   13.82
  -4   4  -6  294.15   16.01
   4  -4   7  103.04   11.81
   4  -4   7   90.52    8.83
   4   4   7   99.95    9.15
  -4   4  -7  112.36   11.22
   4  -4   8   35.16   10.24
   4  -4   8   31.98    7.22
   4   4   8   39.93    7.94
  -4   4  -8   41.90    9.46
  -4   4  -9   51.32    9.17
   4  -5  -9   22.50    7.54
  -4  -5   8   61.36    7.61
  -4   5   8   67.80    8.28
   4  -5  -7  407.85   19.41
  -4   5   7  428.54   19.14
  -4  -5   7  467.34   18.01
  -4   5   7  435.52   16.16
  -4  -5   6  301.79   14.08
   4  -5  -6  298.31   15.24
  -4   5   6  318.01   15.18
  -4  -5   6  307.93   13.42
  -4  -5   5    8.05    3.91
   4   5  -5   10.89    3.82
  -4   5   5   18.13    4.36
   4  -5  -5    8.00    3.55
  -4  -5   5   11.20    4.39
  -4  -5   5   13.37    4.97
   4  -5  -5   11.12    4.87
  -4   5   5   18.57    5.60
  -4   5   4   16.25    2.88
  -4  -5   4   18.73    4.73
   4  -5  -4   10.41    4.56
  -4   5   4   11.59    3.70
  -4  -5   4   13.37    3.99
   4  -5  -3  588.25   19.89
   4  -5  -3  530.05   20.49
  -4  -5   3  587.85   21.72
  -4   5   3  531.93   19.46
  -4  -5   3  561.46   19.76
   4  -5  -2    1.08    3.42
  -4   5   2    2.94    3.06
   4  -5  -2    2.94    3.27
  -4  -5   2    2.54    2.06
  -4  -5   2    1.01    2.96
  -4  -5   1 2515.69   74.84
   4  -5  -1 2652.01   76.65
   4  -5   0   51.36    4.00
  -4  -5   0   51.64    4.66
   4  -5   0   63.10    5.96
   4  -5   1   -0.46    3.87
  -4  -5  -1   -2.17    3.31
   4  -5   2    4.07    4.26
  -4   5  -3 1067.73   37.60
   4  -5   3 1107.32   37.48
  -4   5  -4  140.47   10.51
   4  -5   4  164.30   11.26
   4  -5   5  334.79   15.03
   4   5   5  335.61   15.37
   4  -5   5  343.08   17.76
  -4   5  -5  304.43   16.67
  -4   5  -6   -2.24    6.96
   4  -5   6   -1.10    5.22
   4   5   6    8.67    5.55
   4  -5   7    4.92    8.24
   4  -5   7   10.51    5.58
   4   5   7    5.16    5.94
  -4   5  -7   12.51    7.05
   4   5   8  113.62   10.33
  -4   5  -8  121.01   11.94
   4  -5   8  109.91   10.06
  -4  -6   8   28.63    7.01
   4  -6  -8   12.00    7.11
  -4   6   8   20.73    7.14
   4  -6  -7  195.47   13.02
  -4   6   7  170.88   12.24
  -4  -6   7  181.93   11.01
  -4  -6   6   70.71    6.80
  -4  -6   6   65.13    7.32
   4  -6  -6   67.17    8.11
  -4   6   6   46.81    7.56
  -4  -6   5   75.86    6.84
  -4  -6   5   86.42    7.81
   4  -6  -5   67.42    7.76
  -4  -6   5   77.83    6.42
   4   6  -5   83.19    6.05
   4  -6  -5   84.59    6.27
   4   6  -4    7.31    3.53
   4  -6  -4    5.01    3.28
  -4   6   4   11.47    3.75
  -4  -6   4   10.32    5.34
  -4   6   4    4.59    2.98
  -4  -6   4    0.35    3.40
   4  -6  -4   15.82    5.47
  -4   6   3 1135.84   35.68
  -4  -6   3 1088.71   35.70
  -4   6   3 1180.45   36.00
  -4  -6   3 1179.94   38.83
   4  -6  -3 1114.21   37.66
   4  -6  -2  430.85   17.09
  -4   6   2  434.82   16.36
   4  -6  -2  410.16   16.67
  -4   6   2  416.31   15.45
  -4  -6   2  438.85   15.78
   4  -6  -1   33.74    5.29
  -4   6   1   39.72    4.41
  -4  -6   1   34.23    3.96
   4  -6   0    1.94    4.29
  -4  -6   0    0.99    3.23
   4  -6   1  140.31    9.33
   4  -6   2   -0.56    4.77
   4  -6   3   81.20    7.92
   4  -6   4  279.36   12.90
   4   6   4  288.25   13.24
   4  -6   4  322.85   16.06
   4  -6   5  638.74   23.74
   4   6   5  601.28   23.77
  -4   6  -5  685.86   26.15
   4  -6   5  715.67   27.90
   4  -6   6    2.12    5.06
   4   6   6    2.78    5.27
  -4   6  -6    0.69    6.17
   4  -6   7   87.78   11.97
   4  -6   7   89.17    8.52
   4   6   7   90.31    8.81
  -4   6  -7   92.69   10.13
   4  -6   8    3.30    5.97
   4   6   8    8.95    6.41
  -4  -7   8   74.17    8.78
  -4   7   8   86.96   10.18
  -4  -7   7   69.21    8.08
   4  -7  -7   59.37    8.93
  -4   7   7   54.86    9.13
   4  -7  -6  157.30   11.52
  -4  -7   6  135.55   10.16
  -4  -7   5  172.51   10.67
  -4  -7   5  150.08   10.73
   4  -7  -5  156.10   11.32
   4  -7  -5  164.56    8.51
  -4  -7   4  101.28    8.85
  -4   7   4  103.76    9.29
  -4  -7   4   81.71    6.07
   4  -7  -4   86.97    5.87
  -4  -7   3  343.00   16.90
  -4   7   3  354.32   13.34
  -4  -7   3  358.45   13.46
   4  -7  -2   27.17    5.70
  -4  -7   2   35.18    4.01
  -4   7   2   37.71    3.97
   4  -7  -1  831.54   29.10
  -4  -7   1  790.88   30.12
  -4   7   1  815.74   25.85
  -4  -7   1  797.63   26.00
  -4  -7   0  315.91   13.39
   4  -7   0  351.61   15.71
   4  -7   1  397.65   17.91
   4  -7   2  195.47   12.15
   4  -7   3  347.29   13.60
   4   7   3  317.47   13.50
   4  -7   3  348.52   17.02
   4  -7   4    5.14    6.45
   4  -7   4    1.52    3.77
   4   7   4    2.44    4.02
   4  -7   5  196.94   10.72
   4   7   5  229.38   11.31
   4  -7   5  204.43   14.23
   4  -7   6  135.43    9.17
   4  -7   7   35.16    6.45
   4  -7   8   41.50    7.50
  -4  -8   7  254.90   14.91
  -4  -8   6   -3.28    6.51
  -4  -8   5  369.75   17.36
  -4  -8   5  357.86   17.91
  -4   8   5  355.37   18.29
  -4  -8   4  114.45   10.13
  -4   8   4   95.46    9.78
   4  -8  -3    1.12    5.32
  -4   8   3    2.81    6.32
   4  -8  -2   98.81    8.59
  -4  -8   2   93.42    9.64
  -4   8   2   89.17    4.91
   4  -8  -1  151.03   10.58
  -4   8   1  136.10    6.21
  -4  -8   1  151.31   11.34
   4  -8   0   37.07    6.51
  -4  -8   0   29.55    7.30
  -4   8   0   32.32    3.52
   4  -8   1    0.66    5.77
  -4  -8  -1    4.93    6.29
   4  -8   2   88.61    5.33
  -4  -8  -2   75.55    9.14
   4  -8   3  243.23   10.45
   4  -8   3  267.81   15.16
   4  -8   4   52.48    8.81
  -4  -9   7    4.76    7.95
  -4  -9   6   17.90    7.82
  -4  -9   5  312.26   16.92
  -4  -9   4   44.44    8.66
  -4   9   4   10.27    7.56
   4  -9  -3  230.14   13.69
  -4   9   3  231.56   14.77
   4  -9  -2    3.92    6.49
  -4  -9   2    8.54    7.37
  -4   9   2    0.75    6.80
   4  -9  -1    4.03    6.08
  -4  -9   1   16.31    7.49
   4  -9   0    2.76    6.38
  -4  -9   0    0.76    6.69
  -4  -9  -1  938.10   35.87
   4  -9   1 1006.42   36.11
   4  -9   2   -0.76    6.90
  -4  -9  -2   -4.57    6.98
  -4  -9  -3   36.78    8.10
  -4  -9  -4   19.25    7.41
  -4  10   1   46.66    8.99
   5   0 -11    5.43    6.93
   5   0 -10  131.41   11.09
   5   0  -9    6.86    6.07
  -5   0   8   39.26    6.95
  -5   0   7    1.77    4.88
   5   0  -7    0.27    2.93
  -5   0   6 2445.98   73.52
  -5   0   6 2344.28   68.83
   5   0  -6 2409.18   69.85
  -5   0   5    1.54    4.01
   5   0  -5   -1.09    2.64
  -5   0   4 1406.84   45.49
  -5   0   3    3.57    1.45
  -5   0   3    2.78    4.23
  -5   0   2   19.91    2.70
  -5   0   2   16.88    5.51
   5   0  -1    0.99    2.68
  -5   0   1    1.52    2.60
   5   0   0 6467.40  182.33
  -5   0   0 6136.10  185.60
  -5   0  -1   -2.11    5.17
   5   0   1    0.48    3.67
  -5   0  -1    2.28    3.62
  -5   0  -2   42.60    7.09
   5   0   2   49.70    6.37
  -5   0  -2   41.73    5.85
  -5   0  -3   -2.22    5.56
   5   0   3    0.63    4.93
   5   0   4   31.24    6.69
  -5   0  -4   27.13    6.92
  -5   0  -5    3.83    5.96
   5   0   5   -0.78    6.67
   5   0   5   -3.70    3.42
  -5   0  -6   84.29    9.64
   5   0   6   73.76    9.91
   5   0   6   67.56    5.62
  -5   0  -7   -0.78    6.79
   5   0   7    7.04    6.84
   5   0   8  191.17   14.12
  -5   0  -8  262.34   15.34
   5   1 -11   15.39    7.13
   5   1 -10   58.07    8.49
   5  -1 -10   60.06    9.20
   5  -1  -9   73.43    8.91
   5  -1  -8  310.71   16.15
   5  -1  -8  351.95   13.22
  -5   1   8  310.18   13.63
  -5  -1   8  326.36   16.20
  -5  -1   7   62.09    4.32
  -5  -1   7   73.14    7.41
   5  -1  -7   68.11    5.24
  -5   1   7   64.04    5.64
  -5  -1   7   54.22    4.15
   5   1  -7   67.69    6.07
  -5  -1   6  243.97   12.71
  -5  -1   6  250.59    9.89
  -5   1   6  244.95    8.29
   5  -1  -6  229.61   10.16
  -5   1   6  249.25   10.93
  -5  -1   6  244.47    9.40
   5   1  -6  220.03   11.34
  -5  -1   5  156.10    9.82
   5  -1  -5  153.60    7.67
   5   1  -5  159.06    9.15
   5   1  -4  596.30   23.05
   5  -1  -4  642.08   21.72
  -5  -1   4  639.09   23.74
  -5   1   4  674.05   24.14
  -5  -1   3 1224.20   40.15
   5  -1  -3 1345.90   38.61
  -5   1   3 1326.34   43.46
  -5  -1   3 1312.10   38.27
   5   1  -3 1262.69   42.15
  -5   1   2    0.61    4.69
   5  -1  -2    7.82    2.63
   5   1  -2    6.12    3.81
  -5  -1   2    3.73    2.28
  -5   1   2    6.18    2.51
  -5   1   2    6.60    3.95
  -5   1   1   64.81    7.33
  -5   1   1   65.69    6.83
   5  -1  -1   73.45    5.42
  -5  -1   1   66.15    5.11
  -5   1   1   67.09    5.09
   5  -1   0  324.82   13.96
  -5  -1   0  340.34   16.52
  -5  -1  -1   47.55    5.45
  -5   1  -1   49.27    5.70
   5  -1   1   52.73    6.07
  -5  -1  -1   50.70    7.05
   5  -1   2 2141.48   67.29
  -5  -1  -2 2197.46   69.51
  -5  -1  -2 2170.83   66.78
  -5   1  -2 2156.12   66.78
   5  -1   3  618.61   24.85
  -5  -1  -3  660.30   26.40
   5  -1   4  186.42   12.11
  -5  -1  -4  170.00   12.07
   5  -1   5   90.92    5.38
   5   1   5  104.49    7.51
   5  -1   5  119.17   10.66
  -5  -1  -5  118.49   10.25
  -5   1  -5  106.89   10.63
   5  -1   6  771.26   29.51
  -5  -1  -6  700.33   27.50
   5  -1   6  623.91   21.39
   5   1   6  647.46   23.64
  -5   1  -6  750.89   29.04
  -5   1  -7   10.16    7.24
   5   1   7   22.52    7.24
  -5  -1  -7    3.58    6.35
   5   1   8  245.61   15.59
  -5   1  -8  275.59   16.41
   5   2 -11   26.79    7.46
   5  -2 -10   78.14    9.87
   5  -2  -9  255.91   14.98
   5  -2  -8  309.92   16.65
  -5   2   8  345.34   14.88
  -5   2   8  342.50   16.53
  -5  -2   8  341.28   16.56
   5  -2  -7  212.52   12.62
  -5  -2   7  219.59    9.59
  -5   2   7  210.57   10.88
  -5   2   7  237.36   12.66
  -5  -2   7  225.95   12.66
   5   2  -7  192.62   10.17
  -5   2   6  654.65   24.22
  -5  -2   6  635.28   24.26
  -5  -2   6  635.59   21.80
   5  -2  -6  646.20   22.07
  -5   2   6  635.58   22.93
  -5  -2   6  637.90   19.41
   5   2  -6  627.88   22.77
  -5   2   5  296.57   14.17
  -5  -2   5  310.54   14.57
   5  -2  -5  338.03   13.03
  -5   2   5  300.79   14.13
   5   2  -5  339.02   14.10
   5  -2  -5  319.92   10.02
   5  -2  -4  762.92   25.53
  -5   2   4  722.62   26.83
  -5  -2   4  732.12   27.12
  -5  -2   4  767.79   22.78
   5   2  -4  774.86   26.74
   5  -2  -4  761.07   23.05
  -5   2   4  807.57   27.88
   5   2  -3   14.90    4.24
  -5  -2   3    9.11    2.19
  -5   2   3    1.69    4.46
   5  -2  -3    7.67    2.25
  -5   2   3    6.42    4.49
   5  -2  -3    5.34    3.18
  -5  -2   3    7.90    3.11
  -5  -2   2 1625.55   49.11
   5  -2  -2 1673.00   49.33
   5   2  -2 1646.26   51.92
  -5   2   1 1375.32   42.08
  -5  -2   1 1338.32   41.71
   5  -2  -1 1377.31   42.12
   5   2  -1 1334.25   44.02
   5  -2   0   88.37    6.44
   5   2   0   85.11    7.20
  -5   2  -1  287.15   14.63
  -5  -2  -1  276.42   12.71
   5  -2   1  269.25   12.98
  -5   2  -1  304.36   13.42
  -5   2  -2  734.23   28.25
  -5  -2  -2  719.36   26.28
   5  -2   2  726.26   27.01
  -5   2  -2  740.93   26.70
   5  -2   3  151.87   10.74
   5  -2   4    0.74    5.99
   5  -2   4    3.65    1.69
   5  -2   5  685.77   20.95
   5  -2   5  793.07   29.64
   5  -2   6    3.54    7.42
   5  -2   7   19.55    7.04
   5   2   7   19.23    6.92
  -5   2  -8   50.11    9.85
   5  -2   8   54.66    9.00
   5   2   8   39.16    8.50
   5   3 -11   -0.67    6.57
   5  -3 -10  284.23   16.84
   5  -3  -9  134.48   11.34
  -5   3   9  133.68    9.78
   5  -3  -8   23.59    6.83
  -5   3   8   29.77    6.33
   5  -3  -7  194.01    7.13
  -5  -3   7  207.78    9.96
  -5   3   7  206.17   11.15
  -5  -3   7  181.92    6.51
  -5  -3   7  195.63   11.63
  -5   3   6   15.29    4.46
  -5  -3   6   17.12    2.76
   5  -3  -6   22.74    2.50
  -5  -3   6   25.19    4.58
   5  -3  -6   16.98    5.87
  -5   3   6   18.59    5.05
  -5  -3   6   20.50    5.43
  -5   3   6   20.32    5.03
   5   3  -6   20.13    4.78
   5  -3  -5   69.32    7.37
  -5   3   5   94.90    7.33
  -5  -3   5   79.92    7.16
  -5  -3   5   72.73    6.29
  -5   3   5   70.59    6.86
  -5  -3   5   79.12    3.05
   5   3  -5  100.67    7.29
   5  -3  -5   85.01    4.38
  -5  -3   5   83.81    4.52
   5  -3  -4  491.15   19.88
   5  -3  -4  530.54   19.03
  -5   3   4  523.77   19.92
  -5  -3   4  491.35   19.83
   5   3  -4  528.08   19.86
   5  -3  -4  508.34   16.75
  -5   3   3  961.53   33.27
  -5  -3   3  955.06   33.44
   5  -3  -3  923.52   32.52
  -5  -3   3  998.67   31.07
   5  -3  -3  995.85   32.29
   5   3  -3 1035.40   33.58
   5  -3  -3 1004.63   30.48
   5  -3  -2  996.64   33.50
   5   3  -2 1082.53   34.89
   5  -3  -2 1015.23   32.06
   5   3  -1  143.91    9.01
   5  -3  -1  134.87    7.37
  -5   3   0  461.74   17.53
  -5   3   0  435.03   19.20
  -5  -3   0  454.43   17.01
   5  -3   0  436.03   17.07
  -5  -3  -1   10.40    3.76
   5  -3   1    7.62    4.11
  -5   3  -1    1.46    3.82
  -5   3  -1    3.28    5.10
   5  -3   2    3.36    4.80
  -5   3  -2   -0.69    5.95
  -5   3  -3  484.16   21.43
   5  -3   3  464.46   20.68
  -5   3  -4 1707.86   56.32
   5  -3   4 1650.83   55.68
   5  -3   5   27.01    7.77
  -5   3  -5   26.60    7.60
   5  -3   6  107.19   11.51
   5  -3   7   20.55    7.13
   5   3   7   35.63    7.76
   5  -3   8   79.68   12.06
   5   3   8   63.73    9.17
   5  -4  -9   39.40    8.41
  -5   4   9   43.25    7.55
  -5   4   8  563.09   23.04
   5  -4  -7  273.42   15.00
  -5  -4   7  287.79   13.23
  -5   4   7  279.50   14.24
  -5   4   7  301.60   14.59
  -5  -4   7  283.00   14.51
  -5   4   7  259.08   11.90
  -5  -4   7  293.30   11.68
  -5   4   6    4.70    4.41
  -5  -4   6   -0.29    3.31
   5  -4  -6    1.57    2.59
  -5  -4   6    4.20    4.36
  -5   4   6   -0.52    4.83
  -5  -4   6    4.23    4.68
   5  -4  -6    8.71    5.63
  -5   4   6    6.60    4.80
   5  -4  -5   51.01    4.14
  -5  -4   5   47.60    4.45
  -5   4   5   48.94    3.48
  -5  -4   5   59.41    6.12
   5  -4  -5   47.65    6.59
  -5   4   5   49.34    5.97
  -5  -4   5   55.06    6.57
   5  -4  -4  563.10   21.38
  -5   4   4  533.65   20.61
  -5  -4   4  534.06   20.79
  -5  -4   4  538.61   16.44
   5  -4  -4  578.95   18.65
   5  -4  -3   20.36    3.45
   5  -4  -3   14.64    4.29
  -5   4   3   14.65    4.49
  -5  -4   3   20.68    4.83
   5  -4  -2 1388.97   44.07
   5  -4  -2 1409.96   43.23
   5  -4  -1   38.27    4.45
   5  -4   0   95.15    5.71
   5  -4   0  104.94    7.22
   5  -4   1  382.51   13.13
  -5   4  -1  386.52   18.16
   5  -4   1  403.35   16.55
   5  -4   2  328.84   10.23
  -5   4  -2  321.79   16.67
   5  -4   2  366.22   16.10
  -5   4  -3  373.72   19.10
   5  -4   3  420.96   18.77
  -5   4  -4  139.96   11.69
   5  -4   4  144.61   11.39
  -5   4  -5  134.88   12.13
   5  -4   5  129.69   11.61
   5  -4   6  220.30   13.11
   5   4   6  175.35   12.30
  -5   4  -6  223.17   15.10
   5  -4   6  207.36   15.30
   5  -4   7  323.46   16.93
   5   4   7  307.45   16.95
  -5   4  -7  352.19   19.25
   5  -4   8   15.81    7.83
  -5   4  -8   16.42    9.28
   5   4   8   14.49    7.27
  -5   5   9    8.50    7.20
   5  -5  -8   13.18    7.25
  -5   5   8    4.80    6.15
  -5  -5   7  263.71   12.85
   5  -5  -7  240.47   14.17
  -5   5   7  221.06   13.34
  -5   5   7  249.27   11.84
  -5  -5   7  212.83   11.07
  -5  -5   6    0.75    4.15
  -5   5   6    2.56    4.83
  -5  -5   6    6.82    5.35
  -5  -5   6    1.07    4.71
   5  -5  -6   -3.95    5.85
  -5   5   6    1.23    5.63
   5  -5  -5 1492.72   44.01
  -5   5   5 1414.14   45.63
  -5  -5   5 1434.11   45.85
   5  -5  -5 1358.86   46.94
  -5  -5   5 1504.58   46.82
  -5   5   5 1386.63   42.43
   5  -5  -4   67.89    5.46
   5  -5  -4   68.58    7.28
  -5   5   4   63.01    6.12
  -5  -5   4   61.23    6.14
  -5  -5   4   64.39    7.30
  -5  -5   4   56.83    2.67
   5  -5  -3    3.84    3.44
   5  -5  -3    2.39    4.44
  -5   5   3    3.94    3.86
  -5  -5   3    1.22    2.10
  -5  -5   3    0.45    4.13
  -5   5   2  120.25    8.32
   5  -5  -2  125.01    7.97
  -5  -5   2  124.22    6.39
   5  -5  -2  140.81    7.97
   5  -5  -1  887.58   29.89
   5  -5   0  140.16    7.11
   5  -5   0  165.58    9.32
   5  -5   1  644.29   20.55
   5  -5   1  710.54   24.88
   5  -5   2   54.06    6.87
  -5   5  -2   37.10    7.24
  -5   5  -3  110.70   10.50
   5  -5   3  133.72   10.30
  -5   5  -4  158.15   12.04
   5  -5   4  170.33   12.48
  -5   5  -5  119.17   11.70
   5  -5   5  132.11   11.94
   5  -5   6   70.27   10.52
  -5   5  -6   65.35   10.39
   5  -5   6   76.26    8.48
   5   5   6   58.47    8.37
   5  -5   7   26.22    7.16
  -5   5  -7   15.29    8.45
   5   5   7    9.41    6.20
   5  -5   8    9.82    6.70
  -5   5  -8   14.57    8.62
   5  -6  -8   -4.89    7.06
  -5   6   8    3.75    6.67
   5  -6  -7  229.65   14.64
  -5  -6   7  255.06   12.86
  -5  -6   6  124.18    9.77
   5  -6  -6  109.61   10.06
  -5   6   6  134.59   10.72
  -5   6   6  113.61    8.69
  -5  -6   6  119.97    8.99
  -5  -6   6  150.08    9.07
   5  -6  -5   12.49    4.38
  -5  -6   5   13.08    5.94
  -5   6   5   13.75    4.91
  -5  -6   5    9.68    4.72
   5  -6  -5   13.86    5.87
  -5   6   5    3.31    6.13
   5  -6  -4   19.95    4.48
  -5   6   4   28.34    4.36
  -5  -6   4   24.93    6.39
   5  -6  -4   28.41    6.38
  -5   6   4   25.50    4.84
  -5  -6   4   22.78    4.87
   5  -6  -3  228.02   11.20
  -5   6   3  222.13   10.56
   5  -6  -3  231.34   12.00
  -5  -6   3  232.41   13.21
  -5   6   3  226.27   11.13
  -5  -6   3  241.20   11.49
   5  -6  -2    5.86    4.55
  -5   6   2    1.25    4.11
   5  -6  -2    2.65    4.12
  -5  -6   2    0.85    4.07
  -5  -6   2    2.31    2.78
   5  -6  -1  105.49    7.15
  -5  -6   1  109.37    6.66
   5  -6  -1  125.75    8.44
  -5  -6   0  366.70   14.88
   5  -6   0  385.00   16.49
   5  -6   1 1366.60   45.08
   5  -6   2   51.05    7.10
   5  -6   3  195.29   12.74
   5  -6   4   -3.12    6.72
  -5   6  -4    3.12    6.93
   5  -6   5  113.22    9.12
   5   6   5  118.61    9.63
  -5   6  -5  119.65   11.38
   5  -6   5  144.18   12.83
   5  -6   6   22.54    9.37
  -5   6  -6   23.38    8.72
   5  -6   6   37.93    6.66
   5   6   6   28.28    6.73
   5  -6   7  256.89   14.24
   5   6   7  226.06   14.16
  -5   6  -7  239.43   15.87
   5  -7  -7  194.26   13.85
  -5   7   7  190.84   13.52
  -5  -7   7  173.66   11.74
  -5  -7   6   40.94    7.09
  -5  -7   6   42.01    7.41
   5  -7  -6   39.11    8.40
  -5   7   6   36.20    7.96
   5  -7  -5  413.28   17.09
  -5  -7   5  440.45   19.72
   5  -7  -5  403.55   19.36
  -5   7   5  426.90   16.89
  -5  -7   5  396.24   16.67
   5  -7  -4  261.82   13.17
  -5  -7   4  296.81   15.66
  -5   7   4  275.26   12.16
   5  -7  -4  274.86   14.47
   5  -7  -4  273.53   11.80
  -5   7   4  280.34   12.31
  -5  -7   4  279.36   12.55
   5  -7  -3  372.01   16.13
  -5   7   3  387.12   14.82
  -5  -7   3  352.45   14.65
  -5  -7   3  336.37   17.41
   5  -7  -3  351.25   16.38
  -5   7   2  196.63    9.88
  -5  -7   2  182.18    9.73
   5  -7  -2  211.61   11.44
  -5  -7   1  285.34   13.07
  -5  -7   1  292.32   12.36
  -5   7   1  320.74   13.30
   5  -7  -1  306.11   15.01
   5  -7   0    9.87    5.28
   5  -7   1  322.01   16.01
   5  -7   2  257.85   14.40
   5  -7   3   11.01    6.27
   5  -7   4  105.10    8.09
   5   7   4  110.87    8.54
   5  -7   4  124.90   11.24
   5  -7   5   -0.91    7.67
   5  -7   5   -7.51    5.26
   5  -7   6    7.24    5.66
   5  -7   7    1.83    5.94
  -5  -8   6   29.08    7.42
  -5  -8   6   31.33    7.82
   5  -8  -5   29.55    6.31
  -5  -8   5   35.08    7.50
  -5   8   5   28.91    8.31
   5  -8  -4   28.88    6.16
  -5  -8   4   10.02    7.03
  -5   8   4   26.83    7.96
   5  -8  -3    1.15    5.54
  -5   8   3    2.85    3.73
  -5  -8   3    3.90    6.37
  -5   8   2   65.80    5.59
   5  -8  -2   57.06    7.56
  -5  -8   1  489.48   22.75
  -5   8   1  500.25   18.04
   5  -8  -1  533.89   21.80
   5  -8   0   73.73    8.57
  -5   8   0   53.38    6.00
  -5  -8   0   78.58    9.36
   5  -8   1    2.07    6.21
   5  -8   2   14.61    6.62
   5  -8   3  423.88   20.54
  -5  -9   6   12.86    7.92
   5  -9  -5   16.94    6.65
  -5  -9   5   10.30    7.54
   5  -9  -4    3.77    6.32
   5  -9  -3  644.57   25.79
   5  -9  -2    7.27    6.77
   5  -9  -1   96.40    9.67
  -5  -9   1   91.10   10.54
   5  -9   0   25.33    7.84
  -5  -9   0   29.39    8.39
   5  -9   1    3.03    7.13
   6   0 -10  404.89   20.08
  -6   0   9    3.86    6.28
  -6   0   8  359.17   14.24
  -6   0   8  374.37   18.32
  -6   0   7   -0.20    2.44
  -6   0   7   -3.37    5.86
  -6   0   7    1.01    3.47
  -6   0   6   13.40    5.88
  -6   0   5    3.17    5.21
  -6   0   4 2473.98   77.10
  -6   0   3    3.13    2.25
  -6   0   3   -0.46    3.86
  -6   0   3    3.41    5.51
  -6   0   2   -0.55    2.73
  -6   0   2    4.35    4.53
  -6   0   2   -2.17    5.47
  -6   0   1    1.16    5.27
  -6   0   0  156.66   11.71
  -6   0   0  166.62    9.03
   6   0   0  147.74    9.33
  -6   0  -1    4.01    5.72
   6   0   1    5.37    4.90
  -6   0  -1    1.47    3.78
   6   0   2  328.74   16.02
  -6   0  -2  360.12   18.54
  -6   0  -3   -6.68    6.82
   6   0   3    5.42    5.70
   6   0   4  943.96   35.54
  -6   0  -4  974.51   36.75
  -6   0  -5   -3.44    6.95
   6   0   5    3.56    4.06
  -6   0  -6  143.99   12.42
  -6   0  -7    1.73    7.20
  -6   0  -8   30.92    8.59
   6   1 -10    8.32    6.65
   6  -1 -10   14.81    7.52
  -6  -1   9   47.86    8.55
   6  -1  -9   48.37    8.74
  -6   1   9   58.49    6.33
   6  -1  -8  140.80   11.17
  -6  -1   8  135.79   11.17
  -6   1   8  158.08    9.17
  -6  -1   7  441.18   19.57
  -6   1   7  405.63   13.08
  -6  -1   7  429.12   15.26
   6  -1  -7  438.18   16.12
  -6   1   7  424.63   16.76
  -6  -1   6   18.60    6.14
   6  -1  -6    9.65    3.69
  -6  -1   5   37.49    6.69
  -6   1   4  226.19   13.01
  -6  -1   4  227.88   13.09
  -6   1   3   11.54    5.75
   6  -1  -3   13.58    2.69
  -6  -1   3    9.73    2.35
  -6   1   2 2500.40   75.88
  -6  -1   2 2582.25   78.65
  -6   1   2 2339.17   78.75
   6  -1  -2 2653.42   76.23
  -6  -1   2 2658.84   75.92
  -6   1   2 2833.30   81.70
  -6   1   1  459.06   20.53
   6  -1  -1  491.47   18.30
  -6   1   1  507.26   21.98
  -6   1   0  148.89   10.74
   6  -1   0  152.78    9.20
  -6  -1   0  162.37   11.98
  -6  -1   0  148.45    8.94
  -6   1   0  169.12    9.09
   6  -1   1  169.14   10.26
  -6  -1  -1  207.33   13.16
  -6  -1  -1  176.94   10.14
  -6   1  -1  142.56   11.80
  -6   1  -1  182.97   10.31
   6  -1   2  942.50   34.09
  -6  -1  -2  989.02   36.78
  -6   1  -2  981.96   37.04
   6  -1   3   94.99    8.98
  -6  -1  -3  104.61   10.88
  -6   1  -3  113.62   11.17
   6  -1   4  600.02   25.71
  -6  -1  -4  622.88   26.57
  -6   1  -4  632.68   27.37
   6  -1   5  115.25    6.62
   6  -1   5  142.80   11.98
  -6  -1  -5  133.43   11.62
  -6   1  -5  145.72   12.45
   6  -1   6   24.40    8.49
  -6   1  -6    9.22    7.80
  -6  -1  -6    5.73    6.52
  -6   1  -7  115.29   11.96
   6  -1   7  113.77   12.24
   6   1   7   84.66   10.88
  -6   1  -8   60.45   10.24
   6  -2  -9   21.06    7.68
  -6   2   9   18.85    5.89
   6  -2  -8  251.31   15.38
  -6  -2   8  265.91   11.30
  -6   2   8  264.50   13.23
  -6   2   8  296.56   15.62
  -6  -2   8  290.61   15.66
  -6  -2   7   18.31    4.09
  -6   2   7   31.63    6.74
  -6  -2   7   12.05    6.08
  -6   2   7   24.85    5.70
  -6  -2   7   18.38    2.55
  -6   2   6  522.67   21.20
  -6  -2   6  454.34   20.67
  -6  -2   6  501.54   18.51
  -6   2   5  773.51   29.09
  -6  -2   5  755.15   29.19
  -6   2   5  829.53   29.16
   6  -2  -4  160.60    6.84
  -6   2   4  138.54   10.27
  -6  -2   4  169.03    6.38
  -6  -2   4  155.36   10.78
  -6   2   4  160.50   10.71
  -6  -2   3  176.04    7.83
   6  -2  -3  177.07    8.06
  -6   2   3  184.79   11.78
  -6  -2   2  265.69   12.84
  -6  -2   2  278.95   11.17
   6  -2  -2  236.38   10.92
  -6   2   2  267.31   14.70
  -6   2   1  215.56   12.61
   6  -2  -1  205.92   10.32
  -6  -2   0    9.92    4.05
   6  -2   0    3.86    4.26
  -6   2   0    3.20    4.07
   6  -2   1 1173.85   40.36
  -6  -2  -1 1210.65   39.97
  -6   2  -1 1238.04   40.29
  -6   2  -2  148.09   11.38
   6  -2   2  142.85   10.21
  -6   2  -3  238.42   14.21
   6  -2   3  206.64   13.16
   6  -2   4   81.78    9.08
   6  -2   4   50.64    3.91
   6  -2   5  116.77   11.00
   6  -2   6  132.30   12.74
  -6   2  -6  175.75   14.32
   6  -2   7   56.73    9.92
  -6   2  -7   42.04    9.48
   6  -2   7   44.15    9.37
   6   2   7   42.21    8.94
  -6   2  -8  114.17   12.81
   6  -3  -9   46.26    8.88
  -6   3   9   41.14    7.51
  -6   3   8   52.82    8.04
  -6  -3   8   38.10    7.56
  -6  -3   8   33.72    5.47
  -6   3   8   43.11    6.80
   6  -3  -7  235.95   13.95
  -6  -3   7  214.31   11.00
  -6   3   7  224.99   12.31
  -6   3   7  220.93   13.02
  -6  -3   7  207.46   12.89
   6  -3  -6  268.73   14.47
  -6   3   6  281.23   14.30
  -6  -3   6  270.04   14.27
  -6  -3   6  270.69   12.56
  -6  -3   6  249.78    8.05
  -6  -3   5  159.15    6.57
   6  -3  -5  155.09   10.75
  -6   3   5  176.65   10.93
  -6  -3   5  171.69   10.90
  -6  -3   5  172.32    6.45
   6  -3  -5  175.39    7.07
  -6   3   5  167.76   10.74
   6  -3  -4  542.58   22.52
  -6  -3   4  567.23   19.60
  -6   3   4  583.95   23.22
  -6  -3   4  620.27   19.12
  -6  -3   4  562.48   23.32
   6  -3  -4  583.07   19.28
  -6   3   4  616.51   24.02
  -6  -3   3    4.36    2.81
   6  -3  -3    1.46    2.89
   6  -3  -2   29.65    4.30
  -6  -3   1  552.68   20.08
   6  -3  -1  548.26   20.58
  -6   3   0 2395.26   75.51
  -6  -3   0 2572.89   75.27
   6  -3   0 2493.21   75.78
  -6   3  -1  209.07   13.39
   6  -3   1  192.30   11.37
  -6   3  -2  114.86   10.48
   6  -3   2   91.81    8.72
  -6   3  -3   86.10   10.02
   6  -3   3   87.53    9.37
   6  -3   4   55.65    8.61
  -6   3  -4   64.90    9.66
   6  -3   5   -5.42    7.53
  -6   3  -5   -0.87    7.35
  -6   3  -6  310.50   18.48
   6  -3   6  315.62   18.89
  -6   3  -7   63.13   10.85
   6  -3   7   61.98   10.33
   6   3   7   57.72    9.58
  -6   3  -8   -6.49    9.54
  -6   4   9    4.69    6.26
   6  -4  -8  115.41   11.04
  -6  -4   8  128.83    8.98
  -6   4   8  159.10   11.37
  -6   4   8  128.96   10.91
  -6  -4   8  150.16   11.25
  -6  -4   7   36.22    6.11
  -6   4   7   40.55    7.15
  -6  -4   7   29.92    6.79
   6  -4  -7   28.08    7.26
  -6   4   7   29.95    6.74
  -6   4   7   41.16    6.17
  -6   4   6  674.72   25.13
  -6  -4   6  619.32   25.02
   6  -4  -6  602.08   25.30
  -6   4   6  637.00   19.43
  -6  -4   6  601.24   23.69
  -6   4   6  657.41   24.49
  -6  -4   6  632.48   20.50
  -6   4   5    2.46    4.99
  -6   4   5    7.49    5.47
   6  -4  -5    5.35    2.84
  -6  -4   5    2.35    4.99
  -6  -4   5    2.74    4.61
   6  -4  -5    7.00    5.85
  -6  -4   5    3.66    1.09
   6  -4  -4  103.14    8.78
  -6  -4   4  105.20    5.75
  -6   4   4  106.87    8.89
  -6  -4   4  115.90    9.12
   6  -4  -4  113.70    6.30
  -6   4   3  567.30   22.91
  -6  -4   3  549.18   22.88
   6  -4  -3  535.93   21.61
  -6  -4   3  616.88   20.40
   6  -4  -3  552.34   19.76
   6  -4  -2  258.56   12.60
  -6  -4   2  280.77   11.96
   6  -4  -2  282.90   12.09
   6  -4  -1  333.01   14.47
   6  -4  -1  360.48   15.18
   6  -4   0  141.78    9.32
   6  -4   1  194.49    8.46
  -6   4  -1  195.99   13.55
   6  -4   1  197.59   11.78
   6  -4   2  550.27   17.32
  -6   4  -2  569.34   24.76
   6  -4   2  607.20   23.69
  -6   4  -3  463.98   22.15
   6  -4   3  430.44   20.47
   6  -4   4   27.43    7.61
  -6   4  -4   41.23    8.48
   6  -4   5   16.67    7.88
  -6   4  -5   12.66    8.02
   6  -4   6   95.48   11.85
  -6   4  -6   73.62   11.29
  -6   4  -7   30.69    9.85
   6  -4   7   17.01    8.00
   6   4   7   12.21    7.91
  -6   5   9  355.34   18.35
   6  -5  -8   19.79    7.57
  -6   5   8   20.78    6.95
  -6   5   7    4.68    5.17
  -6   5   7   12.58    6.33
  -6  -5   7   12.07    6.17
  -6  -5   7    6.83    5.56
   6  -5  -7   10.02    7.18
  -6   5   7   11.74    6.73
  -6   5   6  135.96    9.90
  -6  -5   6  131.10   10.04
   6  -5  -6  132.83   11.19
  -6  -5   6  154.71   10.51
  -6   5   6  160.10   11.49
  -6   5   6  144.52   10.36
  -6  -5   6  137.24    7.88
  -6   5   5  363.84   16.55
   6  -5  -5  334.61   16.81
  -6  -5   5  327.55   16.11
  -6  -5   5  345.07   16.68
   6  -5  -5  373.99   13.90
  -6   5   4   64.16    7.17
  -6  -5   4   52.84    6.97
  -6  -5   4   57.38    4.10
   6  -5  -4   54.16    7.11
  -6  -5   4   56.64    3.51
   6  -5  -4   64.72    5.55
   6  -5  -3  624.04   23.72
  -6  -5   3  613.38   20.33
  -6   5   3  640.61   24.31
  -6  -5   3  587.42   23.92
   6  -5  -3  654.63   22.25
   6  -5  -2   56.48    6.26
   6  -5  -2   60.02    6.07
   6  -5  -1  320.23   13.58
   6  -5  -1  313.48   14.11
   6  -5   0  130.33    9.23
   6  -5   1  136.06    6.42
   6  -5   1  171.17   10.71
  -6   5  -2  182.54   13.98
   6  -5   2  213.09   12.91
   6  -5   3   30.68    7.61
  -6   5  -3   33.89    8.64
   6  -5   4    3.41    7.29
  -6   5  -4    3.48    7.78
  -6   5  -5  335.77   19.42
   6  -5   5  341.80   19.43
  -6   5  -6   78.23   11.40
   6  -5   6   74.65    9.32
   6   5   6   63.64    9.75
   6  -5   7    2.38    6.92
  -6   6   8   22.18    7.91
  -6  -6   7   71.61    8.32
  -6  -6   7   77.70    8.54
   6  -6  -7   72.82    9.75
  -6   6   7   86.60    8.81
  -6   6   7   76.42    9.32
  -6  -6   6    2.21    4.59
  -6   6   6    1.16    5.45
  -6  -6   6    2.67    6.07
  -6  -6   6   10.45    5.74
   6  -6  -6    1.48    6.26
  -6   6   6    5.97    6.90
   6  -6  -5    6.13    4.30
  -6  -6   5   17.73    6.57
   6  -6  -5    4.08    5.73
  -6   6   5    5.44    5.17
  -6  -6   5    7.74    5.33
  -6   6   4  132.07    8.15
  -6   6   4  172.09   10.20
   6  -6  -4  143.53   10.40
  -6  -6   4  160.07   10.24
  -6  -6   4  158.15   11.52
  -6  -6   4  136.22    6.04
   6  -6  -4  157.56    8.94
   6  -6  -3  858.49   30.96
  -6  -6   3  798.00   30.47
   6  -6  -3  873.15   29.67
  -6  -6   2   27.10    6.31
   6  -6  -2   21.35    5.55
   6  -6  -2   29.61    5.41
  -6   6   2   30.44    6.40
  -6  -6   2   27.06    4.12
   6  -6  -1  400.93   16.00
  -6  -6   1  387.51   15.54
   6  -6  -1  412.31   17.21
   6  -6   0    8.37    5.24
   6  -6   1   48.53    6.92
   6  -6   2   85.42    9.11
   6  -6   3  794.95   31.31
   6  -6   4   82.39   10.46
  -6   6  -4   74.03   10.65
  -6   6  -5   31.59    9.94
   6  -6   5   29.99    7.50
  -6   6  -6    8.58    8.63
   6  -6   6    8.31    7.15
   6   6   6   -7.67    6.97
  -6  -7   7  193.59   12.82
   6  -7  -7  180.86   14.13
  -6   7   6   68.97    7.73
  -6  -7   6   86.92    9.58
   6  -7  -6   62.59    9.42
  -6   7   6   58.04    9.47
  -6  -7   5  127.66   11.27
   6  -7  -5  119.73   10.87
  -6   7   5  126.44   11.50
  -6   7   5  137.34    9.56
  -6  -7   5  138.78    9.42
   6  -7  -5  129.53    8.81
   6  -7  -4    9.23    5.21
  -6  -7   4   13.92    7.00
   6  -7  -4    8.64    5.94
  -6   7   4    6.90    5.24
  -6  -7   4    0.51    4.91
  -6  -7   3  186.69   13.48
  -6   7   3  182.66   10.61
   6  -7  -3  177.63   11.60
  -6  -7   3  167.78   10.51
   6  -7  -3  200.07   11.39
   6  -7  -2  160.02   10.12
  -6   7   2  169.94   10.47
  -6  -7   2  142.33    9.86
   6  -7  -2  168.26   10.63
  -6   7   1    0.56    5.55
   6  -7  -1    0.58    5.50
   6  -7   0  142.97   10.49
   6  -7   1    2.00    5.69
   6  -7   2   17.69    6.96
   6  -7   3   14.61    7.80
   6  -7   5  104.49    9.16
   6  -7   6   42.92    7.48
   6  -8  -6   40.79    9.02
   6  -8  -5  287.25   16.80
   6  -8  -4   48.56    7.28
  -6  -8   4   53.94    9.29
   6  -8  -3   29.57    7.00
  -6  -8   3   26.58    8.39
   6  -8  -2   30.70    7.39
  -6  -8   1  280.05   17.56
   6  -8  -1  312.17   15.84
   6  -8   0   27.43    7.39
   6  -8   1  376.60   18.81
   6  -8   2   92.84   10.50
   6  -9  -4   21.35    7.11
   6  -9  -3    1.99    6.47
   6  -9  -2    2.74    6.83
   6  -9  -1  255.40   15.11
  -7   0   9    5.10    7.57
  -7   0   8  424.06   16.58
  -7   0   8  429.95   20.93
  -7   0   7    0.29    3.39
  -7   0   7    7.13    7.02
  -7   0   6    8.49    6.57
  -7   0   5    0.79    6.55
  -7   0   4  392.51   19.82
  -7   0   3    0.97    2.74
  -7   0   3   -0.58    5.36
  -7   0   2  443.51   20.05
  -7   0   2  501.03   22.40
  -7   0   1    2.68    3.50
  -7   0   1    1.95    5.46
  -7   0   1    2.56    6.93
  -7   0   0 1260.18   44.18
  -7   0   0 1325.77   41.91
  -7   0  -1   -0.90    6.66
  -7   0  -2  452.99   22.55
  -7   0  -3    0.93    7.45
  -7   0  -4   42.46    8.90
  -7   0  -5    1.90    8.32
  -7   0  -6  785.33   33.07
  -7   0  -7   -0.93    8.05
  -7  -1   9   -0.85    7.13
   7  -1  -9   -1.69    7.18
  -7   1   9    1.87    5.01
  -7  -1   8  109.10    6.73
  -7   1   8  128.62    8.83
  -7  -1   8  141.35   11.96
  -7  -1   7   18.62    4.62
  -7  -1   7   26.13    4.40
  -7  -1   7   31.62    7.87
  -7  -1   6 1092.77   39.67
  -7  -1   5  236.41   14.73
  -7  -1   4  106.88   10.73
  -7   1   4  104.05    9.78
  -7  -1   3  137.74    9.30
  -7   1   3  156.08   11.55
  -7  -1   3  136.06    6.69
  -7  -1   2  654.07   24.27
   7  -1  -2  607.44   21.43
  -7   1   2  626.21   26.17
  -7   1   1   76.54    9.39
  -7  -1   1   82.29    8.41
  -7   1   1   96.44    9.54
   7  -1  -1   97.41    7.19
  -7  -1   1   97.10    6.79
  -7   1   1   85.96    6.91
  -7   1   0  916.05   34.78
   7  -1   0  954.16   32.87
  -7  -1   0  973.19   37.00
  -7  -1   0  973.73   32.43
  -7   1   0  950.55   32.41
  -7   1  -1  268.88   15.16
   7  -1   1  256.52   13.50
  -7  -1  -1  243.68   15.96
  -7   1  -1  292.96   17.12
  -7   1  -2    6.56    7.00
   7  -1   2    0.65    5.25
  -7  -1  -2    5.37    6.68
   7  -1   3  339.82   17.53
  -7  -1  -3  369.22   19.76
  -7   1  -3  371.47   20.57
   7  -1   4  117.84   10.86
  -7  -1  -4  124.82   12.29
  -7   1  -4  134.18   12.88
  -7   1  -5    7.93    7.98
   7  -1   5    3.50    7.33
  -7  -1  -5   -1.80    7.77
  -7   1  -6   -3.98    7.97
   7  -1   6   13.98    8.40
  -7   1  -7   -1.00    9.02
   7  -2  -9  196.37   14.68
  -7   2   9  208.65   12.50
  -7   2   9  205.59   14.30
  -7  -2   9  246.14   15.33
  -7  -2   8   93.32    6.94
  -7   2   8  102.17   10.43
  -7  -2   8   99.21   10.42
  -7   2   8   95.34    8.67
  -7  -2   7   22.58    4.89
   7  -2  -7   22.39    7.13
  -7  -2   7   21.87    3.24
  -7   2   7   30.60    7.40
  -7  -2   7   35.16    7.86
  -7   2   6   13.38    6.71
  -7  -2   6   14.45    6.95
  -7  -2   5  122.66   10.78
  -7   2   5   96.68    9.82
  -7   2   5  104.58    9.16
  -7   2   4   10.69    6.09
  -7   2   4   13.17    6.68
   7  -2  -4   10.44    2.68
  -7  -2   4   11.38    2.42
  -7  -2   4    8.01    7.28
  -7  -2   3  780.81   27.89
   7  -2  -3  784.71   25.65
  -7  -2   3  754.28   25.04
  -7   2   3  845.35   31.03
  -7  -2   2  265.85   13.43
   7  -2  -2  268.17   12.04
  -7   2   2  234.72   15.15
  -7   2   1  246.71   12.51
  -7   2   1  256.62   15.33
   7  -2  -1  263.70   12.77
  -7  -2   1  298.28   12.81
  -7   2   1  289.87   16.68
   7  -2   0   53.98    6.59
  -7  -2   0   54.35    6.22
  -7   2   0   44.91    6.14
  -7   2   0   45.48    8.50
   7  -2   1  199.33   12.09
  -7   2  -1  208.83   15.30
  -7   2  -2  375.39   18.66
   7  -2   2  329.48   17.01
  -7   2  -2  354.69   20.41
  -7   2  -3  255.11   15.36
   7  -2   3  202.08   13.45
  -7   2  -3  235.14   16.50
  -7   2  -4  362.51   19.47
   7  -2   4  386.51   19.38
  -7   2  -4  374.44   21.37
   7  -2   5  131.24   12.33
  -7   2  -5  154.13   14.79
   7  -2   6  116.35   12.25
  -7   2  -6   99.66   13.48
  -7   2  -7   19.42    9.77
  -7   3  10   57.15    8.43
  -7   3   9   65.24    9.89
  -7  -3   9   73.66   10.23
  -7   3   9   52.49    8.35
   7  -3  -8  195.91   14.30
  -7  -3   8  203.94   11.11
  -7   3   8  203.30   12.73
  -7   3   8  231.16   14.46
  -7  -3   8  242.30   14.81
  -7  -3   7    1.98    4.92
   7  -3  -7    0.79    6.32
  -7   3   7   -0.75    6.84
  -7  -3   7    3.06    6.57
  -7   3   7    2.50    5.99
  -7   3   6    1.45    5.99
  -7  -3   6    2.98    6.30
   7  -3  -6   -4.45    6.31
  -7   3   6   -0.62    5.59
  -7  -3   5  109.24    4.74
   7  -3  -5  110.05    9.86
  -7   3   5  133.52   10.90
  -7  -3   5  131.05   10.94
  -7  -3   5  117.85    4.72
  -7   3   5  117.93    9.75
  -7  -3   4 1282.43   38.82
   7  -3  -4 1321.69   39.63
  -7   3   4 1251.30   44.70
  -7  -3   4 1182.99   44.56
  -7   3   4 1333.10   44.79
  -7  -3   3  104.66    7.79
   7  -3  -3   99.96    6.95
  -7   3   3  115.58   10.71
  -7  -3   2  174.83    9.33
   7  -3  -2  177.17    9.80
  -7   3   2  181.27   13.33
  -7  -3   1   78.22    6.94
   7  -3  -1   87.23    7.51
   7  -3   0    1.15    5.07
   7  -3   1   -1.29    5.47
  -7   3  -1    0.82    7.00
  -7   3  -2  710.73   29.87
   7  -3   2  737.85   28.86
  -7   3  -3  318.97   17.28
   7  -3   3  228.24   15.18
   7  -3   4   20.84    8.09
  -7   3  -4   37.30    8.69
   7  -3   5  116.16   12.07
  -7   3  -5  137.99   12.81
  -7   3  -6    3.48   10.04
  -7   3  -6   14.45    8.79
  -7   4  10  142.86   11.99
  -7   4   9    0.73    7.16
  -7   4   8   30.56    8.06
  -7  -4   8   31.91    8.15
  -7  -4   8   23.08    6.05
   7  -4  -8   33.55    8.95
  -7   4   8   30.99    7.90
  -7   4   7  317.22   17.35
  -7  -4   7  335.72   17.64
   7  -4  -7  316.78   18.04
  -7  -4   7  378.85   16.70
  -7   4   7  360.96   17.53
  -7   4   7  337.84   16.05
  -7  -4   6   87.60    9.32
  -7  -4   6   88.67    8.85
   7  -4  -6   74.85    9.56
  -7   4   6  103.20    9.29
  -7   4   6   93.09    9.58
   7  -4  -5  146.38   11.37
  -7   4   5  154.34   11.55
  -7  -4   5  147.80   11.71
  -7   4   5  164.42   11.74
  -7   4   4   65.80    9.05
  -7   4   4   64.17    8.79
  -7  -4   4   54.84    8.45
   7  -4  -4   60.67    8.11
   7  -4  -4   55.62    5.37
   7  -4  -3  136.90   10.04
  -7   4   3  125.91   11.15
  -7  -4   3  129.95   11.41
  -7  -4   3  154.64    8.96
  -7  -4   3  135.68    7.91
   7  -4  -3  150.50    8.58
   7  -4  -2  590.32   23.18
  -7  -4   2  640.77   22.39
   7  -4  -2  609.90   22.74
   7  -4  -1  350.72   15.21
   7  -4  -1  355.64   15.92
   7  -4   0    7.08    5.67
   7  -4   0   10.78    4.10
   7  -4   1   61.86    7.95
  -7   4  -1   59.26    9.66
   7  -4   2   78.81    8.94
   7  -4   2   69.53    4.51
  -7   4  -2   59.08    9.62
   7  -4   3   24.63    7.82
  -7   4  -3   22.71    8.52
  -7   4  -4  476.14   23.46
   7  -4   4  430.06   21.99
   7  -4   5   30.52    9.34
  -7   4  -5   20.35    8.94
  -7   5   8   36.92    7.80
  -7  -5   8   14.43    7.92
  -7  -5   8   40.73    7.25
  -7   5   8   29.28    8.69
  -7  -5   7  211.64   12.64
  -7   5   7  220.27   14.11
  -7   5   7  210.12   13.42
  -7  -5   7  180.69   12.64
  -7   5   6   18.61    6.78
  -7  -5   6   11.99    6.32
   7  -5  -6   12.35    6.94
  -7   5   6   25.77    7.23
  -7  -5   6   13.38    6.44
   7  -5  -5  180.85   12.54
  -7   5   5  168.68   12.07
  -7  -5   5  173.69   12.13
  -7  -5   5  192.06   12.68
  -7   5   5  189.57   13.02
   7  -5  -4  133.25   10.42
  -7  -5   4  136.81    7.25
  -7   5   4  155.22   11.51
  -7  -5   4  136.63   11.01
   7  -5  -4  154.35    8.39
  -7  -5   3   46.85    7.77
  -7  -5   3   59.06    6.05
   7  -5  -3   50.87    7.30
  -7  -5   3   66.27    6.14
   7  -5  -3   57.14    6.09
  -7   5   3   47.56    8.16
   7  -5  -2  129.14    9.28
   7  -5  -2  153.22    9.44
   7  -5  -1   11.78    5.40
   7  -5  -1   13.88    4.87
   7  -5   0   12.78    6.18
   7  -5   0   -0.36    4.04
   7  -5   1  631.46   20.89
   7  -5   1  662.87   26.22
   7  -5   2   66.23    8.77
  -7   5  -2   60.85   10.64
   7  -5   3    1.69    6.62
  -7   5  -3   -2.88    8.36
   7  -5   4   -0.93    7.48
  -7   5  -4   -5.74    8.40
  -7  -6   8   30.61    7.74
  -7  -6   7  243.97   14.54
   7  -6  -7  219.47   15.06
  -7   6   7  230.59   14.23
  -7  -6   7  235.56   14.23
  -7   6   6   -1.49    7.07
  -7  -6   6    2.23    6.86
  -7   6   6   -4.02    6.11
  -7  -6   6    5.41    6.19
   7  -6  -6    7.16    7.14
  -7   6   5  403.06   18.14
  -7  -6   5  352.80   17.38
   7  -6  -5  336.41   18.05
  -7  -6   5  349.23   18.49
   7  -6  -4   11.82    4.80
  -7   6   4   10.66    6.60
  -7  -6   4    9.97    6.49
  -7  -6   4   24.44    8.25
   7  -6  -4    8.08    6.54
  -7   6   3    1.39    6.36
   7  -6  -3    1.85    4.61
  -7  -6   3    4.74    6.55
   7  -6  -3   -0.60    5.72
   7  -6  -2   61.11    7.02
  -7  -6   2   40.54    7.77
  -7   6   2   55.18    8.37
   7  -6  -2   44.51    6.73
   7  -6  -1  863.62   29.72
   7  -6  -1  881.84   31.31
   7  -6   0  151.86    8.49
   7  -6   0  178.60   11.47
   7  -6   1   31.77    7.03
   7  -6   2    4.86    7.08
   7  -6   3   -9.56    7.77
  -7   7   7   41.39    8.16
  -7   7   6   67.40    8.75
   7  -7  -6   62.88    9.95
  -7  -7   5   10.93    7.80
  -7   7   5   -2.48    6.39
   7  -7  -5   -0.77    7.10
  -7   7   4   71.75    8.57
  -7  -7   4   92.67   11.22
   7  -7  -4   77.52    9.22
   7  -7  -3   12.66    5.39
  -7  -7   3   15.56    8.08
  -7   7   3    9.60    6.13
  -7  -7   3    6.95    6.58
   7  -7  -3   15.24    6.63
   7  -7  -2   10.19    5.36
  -7   7   2   12.16    6.54
   7  -7  -2   18.60    5.91
  -7  -7   2    5.20    6.50
   7  -7  -1   26.58    6.67
   7  -7   0  122.79   10.46
   7  -7   1  219.67   13.88
   7  -7   2  177.94   13.35
   7  -8  -5  111.80   11.65
   7  -8  -4    8.06    6.88
   7  -8  -3  432.02   19.19
   7  -8  -2   68.83    8.52
   7  -8  -1   13.48    7.03
   7  -8   0   16.80    7.03
  -8   0   8  108.80    8.21
  -8   0   8  122.38   12.30
  -8   0   7    3.73    8.05
  -8   0   6  121.01   11.85
  -8   0   5   -2.88    7.35
  -8   0   4  695.64   30.59
  -8   0   3   -1.70    3.45
  -8   0   3   -6.12    6.02
  -8   0   2  645.60   25.72
  -8   0   2  649.81   27.67
  -8   0   2  602.53   21.66
  -8   0   1   -0.82    4.15
  -8   0   1   -3.60    6.11
  -8   0   1   -1.82    7.21
  -8   0   0    5.06    6.23
  -8   0  -1    4.48    6.67
  -8   0  -1    4.93    7.45
  -8   0  -2 1402.87   51.14
  -8   0  -3   -1.02    8.16
  -8   0  -4   33.15    9.99
  -8   0  -5    1.02    8.79
  -8  -1   8   65.10   10.68
  -8   1   8   74.05    8.16
  -8  -1   7   49.77    9.29
  -8  -1   6  218.30   15.92
  -8  -1   5   32.91    8.91
  -8  -1   4  595.40   28.32
  -8   1   4  686.24   27.54
  -8  -1   3  135.32   10.28
  -8   1   3  151.97   12.40
  -8  -1   3  149.82    7.41
  -8  -1   2   19.50    3.93
  -8   1   2   20.80    4.74
  -8  -1   2   17.19    6.42
  -8   1   2   19.97    7.53
  -8   1   2   28.34    8.43
  -8  -1   1  409.61   18.91
  -8   1   1  387.96   19.42
  -8   1   1  419.26   21.32
  -8  -1   1  368.65   15.72
  -8   1   1  397.71   16.40
   8  -1   0   52.06    6.87
  -8  -1   0   48.12    7.85
  -8   1   0   69.55    8.90
  -8   1  -1    6.98    8.14
   8  -1   1    3.82    5.83
  -8   1  -1    3.10    6.43
  -8   1  -2   -1.03    7.98
   8  -1   2    2.12    6.19
  -8   1  -2   -2.40    6.67
  -8  -1  -2   15.74    8.90
  -8   1  -3   26.20    9.11
   8  -1   3   26.90    7.47
  -8  -1  -3   24.72    8.63
   8  -1   4  285.02   16.86
  -8   1  -4  308.88   19.59
  -8   1  -5   77.49   12.40
  -8   2   9   22.30    7.11
   8  -2  -8   -1.78    7.53
  -8   2   8   -6.38    8.08
  -8  -2   8    1.87    8.12
  -8   2   8    3.79    6.29
  -8   2   7  274.24   17.08
  -8  -2   7  305.38   17.88
  -8  -2   7  275.72   13.84
  -8   2   6  108.74   11.60
  -8  -2   6  135.26   12.55
  -8   2   5   81.57   10.83
  -8  -2   5   79.53   10.60
  -8   2   5   92.38    9.88
  -8   2   4   64.10    9.85
  -8  -2   4   63.14   10.13
  -8   2   4   71.72    8.89
  -8  -2   3  121.25    9.52
   8  -2  -3  131.23    7.50
  -8   2   3  132.70   11.83
  -8  -2   2  345.15   16.40
   8  -2  -2  330.29   14.33
  -8  -2   2  338.91   13.67
  -8   2   2  308.19   18.09
  -8  -2   1  252.30   13.86
  -8   2   1  266.86   16.08
   8  -2  -1  248.09   12.69
  -8  -2   1  223.71   11.77
  -8   2   1  265.97   16.64
  -8   2   0  481.46   22.43
   8  -2   0  467.41   19.87
  -8   2  -1  461.22   22.02
   8  -2   1  445.18   20.24
  -8   2  -1  472.23   24.38
   8  -2   2  130.02   10.88
  -8   2  -2  142.47   14.23
  -8   2  -3   38.20   10.09
   8  -2   3   35.22    8.10
  -8   2  -3   40.50    8.61
  -8   2  -4  162.84   13.68
   8  -2   4  154.51   12.95
  -8   2  -4  173.42   15.86
  -8   2  -5  -12.56    9.85
  -8   3   9    8.49    7.31
  -8   3   8  226.51   14.14
  -8  -3   7    8.78    5.77
   8  -3  -7   -2.57    7.22
  -8   3   7    8.85    7.27
  -8  -3   7    6.37    8.03
   8  -3  -6  123.72   11.72
  -8   3   6  135.91   12.20
  -8  -3   6  159.31   13.10
  -8   3   6  149.14   11.40
  -8   3   5   75.62    9.54
   8  -3  -5   58.74    8.78
  -8   3   5   96.12   11.00
  -8  -3   5   81.67   10.65
  -8   3   4    7.24    7.28
  -8  -3   4    4.58    5.06
  -8   3   4    7.35    8.02
  -8  -3   4    1.89    7.89
  -8   3   3    6.10    7.04
   8  -3  -3   -2.90    4.27
  -8  -3   3   -1.57    5.20
   8  -3  -2  610.84   23.33
  -8  -3   2  581.90   22.31
  -8   3   2  633.25   28.42
  -8   3   1  397.99   20.94
   8  -3  -1  364.65   17.21
  -8   3   1  424.35   22.39
  -8   3   0   55.85   10.85
   8  -3   0   59.15    7.55
  -8   3   0   58.02    9.67
   8  -3   1  160.04   11.76
   8  -3   2   80.03    9.63
  -8   3  -2   81.95   12.13
  -8   3  -2   81.42   10.81
   8  -3   3    2.47    6.83
  -8   3  -3  -10.65   10.15
  -8   3  -3    3.65    8.19
   8  -3   4   32.83    8.57
  -8   3  -4   30.17   11.36
  -8   3  -4   37.43    9.00
  -8  -4   8    9.12    6.16
  -8   4   8    8.61    7.63
  -8  -4   7   31.13    7.13
   8  -4  -7   33.86    9.05
  -8   4   7   40.41    8.74
  -8  -4   7   38.44    9.56
  -8   4   7   45.60    7.90
   8  -4  -6  236.21   15.78
  -8   4   6  305.45   17.29
  -8  -4   6  272.80   16.98
  -8  -4   6  268.02   15.45
  -8   4   6  317.54   16.42
   8  -4  -5  202.50   13.86
  -8   4   5  200.33   14.65
  -8  -4   5  195.27   14.50
  -8   4   5  211.12   13.96
  -8   4   4   -1.74    7.02
  -8   4   4    0.90    7.45
   8  -4  -4    5.67    6.19
  -8  -4   4   -3.63    7.49
  -8  -4   4    0.82    4.69
  -8   4   3   39.70    9.01
   8  -4  -3   36.53    7.31
  -8  -4   3   50.77    6.51
  -8   4   3   30.16    8.62
  -8   4   2   39.99    9.50
   8  -4  -2   43.18    6.27
   8  -4  -2   34.64    6.62
   8  -4  -1   -2.40    5.75
   8  -4  -1    3.09    4.97
   8  -4   0  610.88   22.56
   8  -4   0  628.36   25.24
   8  -4   1   14.04    6.50
   8  -4   1   12.09    4.50
  -8   4  -1    7.59    8.52
   8  -4   2    0.81    6.80
  -8   4  -2    3.73    8.08
   8  -4   3   74.18   10.28
  -8   4  -3   72.76   10.77
   8  -4   4   90.75   11.53
  -8  -5   8   96.83    9.95
  -8  -5   7   10.85    6.95
  -8   5   7   -0.84    7.94
  -8  -5   7    3.36    7.66
  -8  -5   6   29.29    8.45
  -8   5   6   37.83    8.57
  -8  -5   6   18.42    7.63
   8  -5  -6   28.48    8.37
  -8   5   6   30.30    8.36
  -8   5   5    2.56    7.40
  -8   5   5    0.84    7.59
  -8  -5   5    8.37    7.38
   8  -5  -5   10.16    6.95
  -8   5   4   -2.82    8.14
   8  -5  -4    1.44    6.14
  -8   5   4   -5.24    7.74
  -8  -5   4    0.86    7.61
  -8   5   3  598.04   27.20
  -8  -5   3  556.32   26.55
   8  -5  -3  604.15   24.81
  -8  -5   3  658.68   22.87
   8  -5  -2   39.28    6.96
   8  -5  -2   23.78    6.62
   8  -5  -1   -0.62    5.88
   8  -5  -1    0.49    4.70
   8  -5   0   -2.77    6.76
   8  -5   1  207.89   13.81
   8  -5   2    4.17    7.35
  -8   5  -2   11.24    9.01
   8  -5   3  287.48   17.57
  -8  -6   7   13.52    7.95
  -8   6   7   16.20    8.35
  -8   6   6   20.52    8.37
  -8  -6   6    9.95    7.82
   8  -6  -6   14.64    8.61
  -8   6   6   11.23    7.20
  -8  -6   6    7.95    7.49
   8  -6  -5  386.09   19.88
  -8   6   5  375.76   19.71
  -8  -6   5  364.44   19.43
  -8  -6   5  399.37   20.95
  -8  -6   4   63.55    9.63
   8  -6  -4   79.72    9.79
  -8   6   3   34.44    9.08
  -8  -6   3   17.97    7.56
   8  -6  -3   13.12    6.55
   8  -6  -2    7.62    5.70
  -8   6   2    6.19    8.37
   8  -6  -2   17.68    6.51
   8  -6  -1   21.15    6.83
   8  -6   0    9.35    6.91
   8  -6   1   95.46   10.48
   8  -6   2  103.78   11.33
  -8   7   6   13.53    7.85
   8  -7  -5   28.21    8.31
  -8   7   5   29.62    8.11
  -8   7   4   48.98    8.72
   8  -7  -4   41.28    8.61
   8  -7  -3  157.98   11.73
  -8   7   3  134.03   12.38
  -8   7   2  152.68   13.04
   8  -7  -1  149.79   11.73
   8  -7   0   52.83    8.78
  -9   0   6  335.44   21.17
  -9   0   5   -1.13    9.48
  -9   0   4   -3.38    8.91
  -9   0   3    1.50    7.32
  -9   0   2  807.79   31.34
  -9   0   1    0.78    7.12
  -9   0   1   -1.98    7.67
  -9   0   0  109.40   10.69
  -9   0  -1    2.43    7.10
  -9   0  -1    1.04    8.17
  -9   0  -2   12.82    7.44
  -9   0  -2    9.53    8.92
  -9   0  -3   13.93    9.45
  -9  -1   6   15.91   10.51
  -9  -1   5  130.20   14.14
  -9  -1   4   -4.56    9.77
  -9  -1   3    8.16    6.66
  -9   1   3   10.73    7.99
  -9  -1   2   -2.81    6.85
  -9   1   2   -1.65    7.33
  -9   1   2    8.51    8.38
  -9  -1   1   59.10    8.90
  -9   1   1   71.26    9.57
  -9   1   1   69.15   11.40
  -9  -1   0  397.22   19.68
  -9   1   0  374.02   19.87
  -9  -1  -1  172.06   13.02
  -9   1  -1  138.90   12.42
  -9   1  -1  186.18   15.87
  -9   1  -2   18.95    9.62
  -9   1  -2   12.85    8.21
  -9   2   8   65.91    9.47
  -9   2   6  126.59   14.07
  -9  -2   6  171.73   15.42
  -9  -2   5   89.45   12.47
  -9   2   5   80.68   12.03
  -9   2   4  227.22   17.51
  -9  -2   4  216.07   17.37
  -9  -2   3  347.16   17.16
  -9   2   3  410.45   20.97
  -9   2   2  130.54   12.89
  -9  -2   2  118.12   10.26
  -9   2   1   54.84   10.43
  -9  -2   1   83.53    9.62
  -9   2   1   69.74   10.73
   9  -2  -1   77.82    7.93
  -9   2   0  118.34   13.51
  -9  -2   0  127.94   11.51
  -9   2   0  114.73   11.42
   9  -2   0  135.18   10.32
  -9   2  -1    1.13    8.83
   9  -2   1    2.09    6.67
  -9   2  -1    0.88    7.57
  -9   2  -2   86.96   13.05
   9  -2   2  104.68   10.37
   9  -2   3  214.93   14.92
  -9   3   8    3.22    8.27
  -9  -3   7   -0.69    6.81
   9  -3  -6  132.05   12.66
  -9   3   6  166.65   14.48
  -9  -3   6  172.10   15.36
  -9  -3   5  152.29   14.88
  -9   3   5  149.71   14.46
  -9   3   5  170.56   12.98
  -9   3   4   37.36    8.84
  -9   3   4   11.69    9.06
  -9  -3   4   15.36    9.07
  -9  -3   4   22.81    6.21
  -9   3   3   99.30   11.86
  -9  -3   3   99.80    9.12
  -9  -3   2  147.52   11.12
  -9   3   2  147.69   13.94
  -9   3   1   -1.10    9.01
   9  -3  -1   -4.15    5.61
  -9  -3   1    6.88    6.99
  -9   3   0   59.57   11.56
   9  -3   0   52.56    7.86
  -9   3   0   47.69    9.89
  -9   3  -1  168.58   13.95
   9  -3   1  173.22   12.54
   9  -3   2  365.77   18.89
   9  -3   3    1.70    7.06
  -9  -4   7    0.75    7.77
   9  -4  -6    8.93    8.20
  -9   4   6   24.37    8.16
  -9   4   5    0.86    7.63
   9  -4  -5    7.43    7.51
  -9   4   5    9.39    9.48
  -9  -4   5    4.19    8.74
   9  -4  -4  379.22   19.54
  -9   4   4  391.60   22.41
  -9  -4   4  379.32   22.14
  -9   4   4  455.30   22.37
  -9   4   3   19.47    9.09
  -9   4   3   25.95    9.56
   9  -4  -3   13.41    6.89
  -9  -4   3   11.23    5.62
  -9   4   2    2.26    9.68
   9  -4  -2    8.87    6.31
  -9  -4   2   15.99    6.48
  -9   4   1   91.26   12.64
   9  -4  -1   95.43    9.41
   9  -4  -1   68.80    8.13
  -9   4   0   79.19   12.92
   9  -4   0   75.66    9.50
   9  -4   1   24.38    8.25
   9  -4   2  119.36   12.03
  -9  -5   7  300.82   17.61
  -9   5   6   16.60    8.39
  -9  -5   6   12.21    7.90
  -9   5   5    7.26    7.57
  -9   5   5    5.08    8.92
  -9  -5   5   -3.96    8.50
   9  -5  -5    7.55    8.00
  -9   5   4   -5.10    9.53
  -9  -5   4   -7.95    9.33
   9  -5  -4    4.65    6.90
  -9   5   4    9.29    9.26
   9  -5  -3  104.26   10.36
  -9   5   3   86.75   12.12
  -9  -5   3   90.79   12.66
  -9   5   2   22.69   10.37
   9  -5  -2   27.18    6.88
  -9  -5   2   31.82    6.92
   9  -5   0    0.76    6.98
   9  -5   1    7.42    7.37
  -9   6   5   11.85    9.12
   9  -6  -5   10.16    8.25
  -9   6   4   17.46   10.32
   9  -6  -4    0.77    7.40
  -9   6   4    3.99    8.95
  -9  -6   4    4.66    8.79
  -9   6   3   43.30   10.61
  -9  -6   3   45.76    9.85
  -9   6   2   97.90   12.59
   9  -6   0   -1.56    7.38
 -10   0   2   64.39    9.59
 -10   0   1   -1.62    7.58
 -10   0   0  258.76   16.49
 -10  -1   3  184.15   13.10
 -10  -1   2   35.86    8.57
 -10   1   2   53.28   10.09
 -10   1   2   50.85    9.95
 -10  -1   1   11.14    7.70
 -10   1   1    7.73    7.81
 -10  -1   0   98.35   11.36
 -10   2   4   49.92    9.95
 -10  -2   3   -0.67    6.73
 -10   2   3   -2.93    8.06
 -10  -2   2   90.62   10.06
 -10  -2   1  315.41   17.28
 -10  -2   0   30.27    8.76
 -10   3   5    6.99    7.95
 -10   3   4   12.39    8.81
 -10  -3   3   80.61    8.94
 -10  -3   2  264.71   15.15
 -10  -3   1    2.94    7.07
 -10  -3   0  128.85   12.38
  10  -4  -4   22.23    8.28
  10  -4  -3   27.67    7.66
 -10  -4   2   99.33    9.87
 -10  -4   1   51.93    9.23
  10  -5  -4   11.96    7.80
   0   0   0    0.00    0.00
TITL shS_505_IlGu_auto in P2(1)/c
REM P2(1)/c (#14 in standard setting)
CELL 0.71073   7.896597   8.339368   9.008899  90.0000 100.5455  90.0000
ZERR    4.00   0.000388   0.000362   0.000398   0.0000   0.0045   0.0000
LATT  1
SYMM -x, y+1/2,-z+1/2
SFAC C H N Cu Br
UNIT 8.00 28.00 4.00 4.00 16.00
REM  CrysAlisPro recorded range (K): Min=200.0; max=200.0; aver:200.0
TEMP -73
TREF
HKLF 4
END
_computing_structure_solution     'SHELXT 2018/2 (Sheldrick, 2018)'
;
_shelx_hkl_checksum     93166
_shelx_res_file
;
TITL shs_505_ilgu_auto_a.res in P2(1)/c
    shs_505_ilgu_auto.res
    created by SHELXL-2018/3 at 16:00:29 on 01-May-2024
REM Old TITL shS_505_IlGu_auto in P2(1)/c
REM SHELXT solution in P2(1)/c: R1 0.085, Rweak 0.005, Alpha 0.012
REM <I/s> 0.401 for 89 systematic absences, Orientation as input
REM Formula found by SHELXT: C1 N Br1
CELL 0.71073 7.896597 8.339368 9.008899 90 100.5455 90
ZERR 4 0.000388 0.000362 0.000398 0 0.0045 0
LATT 1
SYMM -X,0.5+Y,0.5-Z
SFAC C H Br N
UNIT 8 28 8 4
EQIV $1 1-X,0.5+Y,1.5-Z
EQIV $2 1-X,1-Y,1-Z
EQIV $3 +X,0.5-Y,0.5+Z
L.S. 4
PLAN  5
SIZE 0.02 0.05 0.15
TEMP -73
CONF
HTAB N1 Br2
HTAB N1 Br2_$1
HTAB N1 Br2_$2
HTAB N1 Br2_$3
BOND
MORE -1
BOND $H
fmap 2
acta
REM <olex2.extras>
REM <HklSrc "%.\\shS_505_IlGu_auto.hkl">
REM </olex2.extras>
WGHT    0.028000
EXTI    0.005491
FVAR       0.54272
BR2   3    0.622879    0.216580    0.526106    11.00000    0.03128    0.02218 =
         0.02435   -0.00179    0.00574    0.00045
BR1   3    0.802866    0.890020    0.821385    11.00000    0.02685    0.03231 =
         0.05264   -0.00512    0.00868   -0.00574
N1    4    0.613038    0.541386    0.733780    11.00000    0.02891    0.02274 =
         0.02382    0.00007    0.00481    0.00080
AFIX 138
H1A   2    0.582498    0.457891    0.681856    11.00000   -1.20000
H1B   2    0.574677    0.623917    0.683487    11.00000   -1.20000
H1C   2    0.572782    0.537967    0.814867    11.00000   -1.20000
AFIX   0
C2    1    0.803363    0.549027    0.770619    11.00000    0.02350    0.02861 =
         0.02858    0.00590    0.00765    0.00672
AFIX  23
H2A   2    0.848456    0.575438    0.678011    11.00000   -1.20000
H2B   2    0.848904    0.442408    0.806124    11.00000   -1.20000
AFIX   0
C1    1    0.866974    0.672694    0.890757    11.00000    0.02564    0.04198 =
         0.02943    0.00710   -0.00229   -0.00195
AFIX  23
H1D   2    0.993935    0.665423    0.918954    11.00000   -1.20000
H1E   2    0.817760    0.649328    0.981906    11.00000   -1.20000
AFIX   0
HKLF 4
REM  shs_505_ilgu_auto_a.res in P2(1)/c
REM wR2 = 0.0541, GooF = S = 1.037, Restrained GooF = 1.037 for all data
REM R1 = 0.0236 for 1242 Fo > 4sig(Fo) and 0.0305 for all 1453 data
REM 49 parameters refined using 0 restraints
END
WGHT      0.0280      0.0000
REM Highest difference peak  0.560,  deepest hole -0.469,  1-sigma level  0.102
Q1    1   0.7497  0.2207  0.5357  11.00000  0.05    0.56
Q2    1   0.5158  0.2226  0.5143  11.00000  0.05    0.54
Q3    1   0.8989  0.8690  0.8348  11.00000  0.05    0.47
Q4    1   0.6248  0.3312  0.5614  11.00000  0.05    0.43
Q5    1   0.6841  0.8666  0.8161  11.00000  0.05    0.42
;
_shelx_res_checksum     21198
