# Supplementary material for: Crystal structure and Hirshfeld surface analysis of 2-bromo­ethyl­ammonium bromide – a possible side product upon synthesis of hybrid perovskites
Source: Acta Crystallogr E Crystallogr Commun. 2024 Jun 18;80(Pt 7):738–41. doi: 10.1107/S2056989024005619 (PMC11223709; doi:10.1107/S2056989024005619)
Supplement: Supplementary file 2 [file e-80-00738-Isup2.hkl]

data_I                                                                          
_shelx_title ' shs_505_ilgu_auto_a.res in P2(1)/c'                              
_shelx_refln_list_code          4                                               
_shelx_F_calc_maximum      193.05                                               
_exptl_crystal_F_000       384.00                                               
_reflns_d_resolution_high  0.7054                                               
                                                                                
loop_                                                                           
 _space_group_symop_operation_xyz                                               
 'x, y, z'                                                                      
 '-x, y+1/2, -z+1/2'                                                            
 '-x, -y, -z'                                                                   
 'x, -y-1/2, z-1/2'                                                             
                                                                                
_cell_length_a     7.8966                                                       
_cell_length_b     8.3394                                                       
_cell_length_c     9.0089                                                       
_cell_angle_alpha  90.000                                                       
_cell_angle_beta  100.546                                                       
_cell_angle_gamma  90.000                                                       
                                                                                
_shelx_F_squared_multiplier     1.000                                           
                                                                                
loop_                                                                           
 _refln_index_h                                                                 
 _refln_index_k                                                                 
 _refln_index_l                                                                 
 _refln_F_squared_calc                                                          
 _refln_F_squared_meas                                                          
 _refln_F_squared_sigma                                                         
 _refln_observed_status                                                         
   1   0   0       2504.45       2444.53        52.23 o                         
   2   0   0       9866.71      10102.22       168.36 o                         
   3   0   0       1271.01       1409.76        35.09 o                         
   4   0   0       7514.24       7999.54       139.10 o                         
   5   0   0      20492.01      22369.72       587.34 o                         
   6   0   0        484.61        535.99        19.29 o                         
   7   0   0       4288.00       4428.99       112.12 o                         
   8   0   0         14.76         17.18        21.15 o                         
   9   0   0        371.47        371.61        36.31 o                         
  10   0   0        918.04        879.49        56.05 o                         
   1   1   0        296.91        268.99         7.93 o                         
   2   1   0      29754.72      30927.70       615.51 o                         
   3   1   0       9253.36       9010.39       135.15 o                         
   4   1   0       3185.71       3125.02        82.11 o                         
   5   1   0       1110.36       1128.07        36.29 o                         
   6   1   0        526.95        532.26        14.89 o                         
   7   1   0       3107.54       3255.26        51.52 o                         
   8   1   0        176.16        191.89        20.71 o                         
   9   1   0       1255.81       1312.94        47.55 o                         
  10   1   0        335.46        334.04        38.58 o                         
   0   2   0       3272.00       3825.04       112.45 o                         
   1   2   0       4034.76       4185.20        69.90 o                         
   2   2   0        611.01        640.12        14.06 o                         
   3   2   0       4998.80       5025.92       106.36 o                         
   4   2   0       5438.18       5406.39        94.76 o                         
   5   2   0        331.86        295.41        16.31 o                         
   6   2   0         16.18         19.33         8.08 o                         
   7   2   0        160.64        171.43        11.37 o                         
   8   2   0       1564.46       1611.79        50.61 o                         
   9   2   0        382.40        426.77        19.58 o                         
  10   2   0         40.75        102.77        29.74 o                         
   1   3   0      26331.78      26512.61       527.74 o                         
   2   3   0       1147.11       1092.92        38.57 o                         
   3   3   0        174.37        160.62         8.39 o                         
   4   3   0       5617.76       5525.92        96.93 o                         
   5   3   0       1539.82       1524.10        30.03 o                         
   6   3   0       8793.42       8577.77       150.24 o                         
   7   3   0          1.18          3.90        17.21 o                         
   8   3   0        170.42        197.26        17.72 o                         
   9   3   0        197.61        179.92        18.45 o                         
  10   3   0        399.74        437.67        42.05 o                         
   0   4   0        249.51        258.76        11.04 o                         
   1   4   0       6215.00       6112.62        90.21 o                         
   2   4   0       3576.55       3555.10        54.48 o                         
   3   4   0       9505.30       9456.84       164.08 o                         
   4   4   0       3576.52       3496.03        77.50 o                         
   5   4   0        343.50        336.82        16.63 o                         
   6   4   0        576.24        481.81        31.67 o                         
   7   4   0         42.31         31.33        11.28 o                         
   8   4   0       2289.94       2107.18        57.28 o                         
   9   4   0        265.03        261.29        25.99 o                         
   1   5   0       1619.71       1644.61        28.88 o                         
   2   5   0        148.72        157.82         6.24 o                         
   3   5   0        271.29        283.26        11.42 o                         
   4   5   0        182.76        184.36        11.51 o                         
   5   5   0        527.68        511.47        43.19 o                         
   6   5   0        462.65        442.79        31.36 o                         
   7   5   0          7.78         16.41        22.31 o                         
   8   5   0          0.96         -9.40        22.95 o                         
   9   5   0         10.01          2.58        23.70 o                         
   0   6   0       2618.46       2674.62        51.53 o                         
   1   6   0         65.08         79.67         6.45 o                         
   2   6   0        732.92        734.11        14.09 o                         
   3   6   0         81.05         80.33        10.25 o                         
   4   6   0         11.66          4.75         8.76 o                         
   5   6   0       1311.52       1276.17        37.58 o                         
   6   6   0         16.72         28.42        17.79 o                         
   7   6   0        564.38        551.57        45.43 o                         
   8   6   0         31.25         31.75        23.46 o                         
   9   6   0          0.69         -5.30        25.06 o                         
   1   7   0       1080.30       1107.05        27.08 o                         
   2   7   0       1209.78       1157.22        33.80 o                         
   3   7   0       1055.94       1046.08        20.86 o                         
   4   7   0       1176.97       1128.73        60.71 o                         
   5   7   0         18.69         33.51        17.93 o                         
   6   7   0        464.28        485.70        35.64 o                         
   7   7   0        461.17        417.13        35.53 o                         
   8   7   0        124.67        179.39        29.81 o                         
   0   8   0        265.75        270.26        24.22 o                         
   1   8   0        176.37        219.63        12.54 o                         
   2   8   0        387.85        400.39        19.38 o                         
   3   8   0        544.13        600.33        27.47 o                         
   4   8   0        124.82        111.95         9.68 o                         
   5   8   0        224.39        224.48        26.28 o                         
   6   8   0         92.10         93.14        25.09 o                         
   7   8   0         63.14         57.04        23.87 o                         
   1   9   0         83.48         95.41        20.64 o                         
   2   9   0        228.44        208.00        15.53 o                         
   3   9   0        167.04        170.56        18.94 o                         
   4   9   0          2.48          6.06        15.68 o                         
   5   9   0         80.11         92.94        19.45 o                         
   0  10   0        979.21        972.90        48.03 o                         
   1  10   0         22.95         29.67        19.90 o                         
   2  10   0        191.54        198.04        16.11 o                         
   3  10   0         13.96         13.21        13.58 o                         
   1  11   0         17.70          6.28        21.32 o                         
   2  11   0        698.68        714.44        45.16 o                         
 -10   1   1         36.61         32.08        18.62 o                         
  -9   1   1        192.79        225.16        19.21 o                         
  -8   1   1       1273.02       1341.63        27.40 o                         
  -7   1   1        296.49        308.70        11.69 o                         
  -6   1   1       1614.04       1655.96        42.85 o                         
  -5   1   1        223.35        230.81         8.74 o                         
  -4   1   1        223.12        196.53         8.10 o                         
  -3   1   1       7569.11       7463.52       108.42 o                         
  -2   1   1        513.60        502.27        12.22 o                         
  -1   1   1       3815.77       4218.07       121.79 o                         
   0   1   1         39.12         46.84         1.68 o                         
   1   1   1        330.75        356.38        15.31 o                         
   2   1   1       5714.97       5407.24       114.42 o                         
   3   1   1        191.40        171.92         7.61 o                         
   4   1   1       3991.45       3718.10        98.85 o                         
   5   1   1        154.38        169.56        10.16 o                         
   6   1   1        547.30        600.86        26.76 o                         
   7   1   1        877.20        901.06        30.25 o                         
   8   1   1         20.61         15.05        12.95 o                         
   9   1   1        528.65        559.70        43.72 o                         
 -10   2   1        982.26       1072.12        58.74 o                         
  -9   2   1        201.79        252.44        18.02 o                         
  -8   2   1        802.93        844.68        22.03 o                         
  -7   2   1        900.89        923.04        31.48 o                         
  -6   2   1        735.76        713.56        27.15 o                         
  -5   2   1       4752.71       4653.10        72.79 o                         
  -4   2   1       4269.91       4296.11        92.03 o                         
  -3   2   1       5149.95       5021.94       114.27 o                         
  -2   2   1       1944.26       1853.24        41.87 o                         
  -1   2   1        957.59       1023.71        14.42 o                         
   0   2   1       3714.28       3917.24        42.74 o                         
   1   2   1      11119.12      11247.98       160.32 o                         
   2   2   1       8547.42       8704.66       144.18 o                         
   3   2   1       3693.87       3581.65        65.00 o                         
   4   2   1          6.38          5.36        10.97 o                         
   5   2   1        995.43        967.26        22.75 o                         
   6   2   1       4189.46       4131.50        79.38 o                         
   7   2   1        701.34        690.25        32.24 o                         
   8   2   1       1427.41       1558.56        43.25 o                         
   9   2   1          1.78          4.79        14.78 o                         
 -10   3   1         18.34          9.98        24.00 o                         
  -9   3   1          8.21          0.96        13.36 o                         
  -8   3   1       1274.40       1332.27        52.89 o                         
  -7   3   1        329.32        280.63        17.31 o                         
  -6   3   1       1827.40       1875.01        48.95 o                         
  -5   3   1        461.89        471.11        19.39 o                         
  -4   3   1        167.63        180.19         8.69 o                         
  -3   3   1       3077.27       3070.76        55.56 o                         
  -2   3   1        205.32        199.85         8.05 o                         
  -1   3   1      10177.49      10239.26       110.48 o                         
   0   3   1       2790.90       2818.14        31.93 o                         
   1   3   1        251.90        270.16         8.14 o                         
   2   3   1        379.92        397.35        12.07 o                         
   3   3   1       1149.28       1214.86        32.24 o                         
   4   3   1       7468.21       7413.12        99.74 o                         
   5   3   1         20.67         19.82         6.98 o                         
   6   3   1        689.16        678.68        29.46 o                         
   7   3   1         18.64         -1.24        14.63 o                         
   8   3   1        542.54        543.75        39.96 o                         
   9   3   1        577.97        581.58        31.69 o                         
 -10   4   1        137.96        176.34        31.34 o                         
  -9   4   1        295.66        286.11        26.94 o                         
  -8   4   1          6.81          1.85        12.77 o                         
  -7   4   1       1187.83       1200.86        37.40 o                         
  -6   4   1       1262.17       1179.27        46.73 o                         
  -5   4   1        136.07        129.96        15.11 o                         
  -4   4   1         86.41         88.36         8.22 o                         
  -3   4   1        939.06        904.05        26.50 o                         
  -2   4   1       8806.11       8507.53       100.43 o                         
  -1   4   1       1484.22       1446.79        16.36 o                         
   0   4   1        669.45        674.62        10.96 o                         
   1   4   1        309.96        289.35         7.14 o                         
   2   4   1       3250.37       3280.11        51.20 o                         
   3   4   1       3333.29       3321.26       108.22 o                         
   4   4   1         23.03         21.60         4.64 o                         
   5   4   1       1316.14       1326.42        30.46 o                         
   6   4   1        683.52        664.95        20.83 o                         
   7   4   1        184.32        206.60        20.85 o                         
   8   4   1         44.36         39.48        11.52 o                         
   9   4   1         57.18         82.78        28.01 o                         
  -8   5   1          4.71         -0.01        12.46 o                         
  -7   5   1         42.72         43.75        12.28 o                         
  -6   5   1       1091.19       1078.11        33.27 o                         
  -5   5   1       3018.43       3028.61       101.99 o                         
  -4   5   1       9388.77       8923.25       235.37 o                         
  -3   5   1        411.07        418.64        11.41 o                         
  -2   5   1        667.60        626.53        12.81 o                         
  -1   5   1        362.70        364.76         7.94 o                         
   0   5   1      10578.29      10599.74       178.80 o                         
   1   5   1       8064.48       8024.24       103.86 o                         
   2   5   1       4304.93       4308.36        59.50 o                         
   3   5   1       2424.32       2411.13        60.05 o                         
   4   5   1          0.08         -4.69         8.54 o                         
   5   5   1       2502.39       2293.26       112.92 o                         
   6   5   1        506.57        499.42        59.65 o                         
   7   5   1       2324.93       2193.44        55.65 o                         
   8   5   1        693.56        706.43        46.93 o                         
   9   5   1         54.54         25.19        25.02 o                         
  -8   6   1         60.47         71.81        23.19 o                         
  -7   6   1       3035.65       2973.64        73.48 o                         
  -6   6   1       1454.29       1359.78        31.83 o                         
  -5   6   1        422.58        382.85        18.88 o                         
  -4   6   1        103.81        122.88         8.74 o                         
  -3   6   1        465.36        483.67        11.33 o                         
  -2   6   1      12876.96      12628.73       135.99 o                         
  -1   6   1        716.35        719.06        16.69 o                         
   0   6   1       5089.71       5097.09        78.65 o                         
   1   6   1        314.30        313.19        10.23 o                         
   2   6   1       1434.31       1392.11        22.72 o                         
   3   6   1       6238.86       6021.63       131.44 o                         
   4   6   1        449.16        476.71        31.70 o                         
   5   6   1       4719.69       4672.53       154.13 o                         
   6   6   1        134.47        164.80        23.50 o                         
   7   6   1         99.03        107.88        23.87 o                         
   8   6   1        344.95        324.23        35.60 o                         
  -8   7   1        456.41        508.83        39.85 o                         
  -7   7   1         76.15         90.25        22.65 o                         
  -6   7   1          2.77          1.94        13.26 o                         
  -5   7   1       1000.04       1023.36        24.14 o                         
  -4   7   1       2797.07       2759.13        47.01 o                         
  -3   7   1        597.76        554.85        15.76 o                         
  -2   7   1        174.58        187.85        13.46 o                         
  -1   7   1       1473.25       1440.52        28.16 o                         
   0   7   1       3630.67       3652.82        59.56 o                         
   1   7   1       1662.39       1715.07        36.35 o                         
   2   7   1        208.67        189.58        11.10 o                         
   3   7   1       1322.26       1300.26        61.24 o                         
   4   7   1       1356.72       1352.78        60.93 o                         
   5   7   1       1020.96       1094.81        54.43 o                         
   6   7   1          2.35          6.79        19.32 o                         
   7   7   1        662.88        746.41        47.16 o                         
  -7   8   1         18.70         45.77        23.87 o                         
  -6   8   1        962.49       1015.06        54.59 o                         
  -5   8   1       1722.95       1728.32        41.76 o                         
  -4   8   1        468.40        483.72        19.10 o                         
  -3   8   1       2386.15       2446.42        65.83 o                         
  -2   8   1        253.78        235.01        21.53 o                         
  -1   8   1       1181.96       1166.10        51.63 o                         
   0   8   1        672.80        647.06        26.18 o                         
   1   8   1       3208.57       3224.41        62.44 o                         
   2   8   1       3349.29       3232.34        81.34 o                         
   3   8   1          4.25          8.28         3.62 o                         
   4   8   1          2.00          9.18        14.44 o                         
   5   8   1         13.01          7.03        21.08 o                         
   6   8   1       1310.58       1280.67        63.97 o                         
  -6   9   1        869.03        868.01        51.35 o                         
  -5   9   1        315.17        319.44        24.20 o                         
  -4   9   1         26.39         32.36        20.85 o                         
  -3   9   1       1918.81       1974.01        47.18 o                         
  -2   9   1          0.00         16.02        14.13 o                         
  -1   9   1       5033.51       5078.10       165.43 o                         
   0   9   1        496.97        516.55        23.68 o                         
   1   9   1         16.51         21.66        12.69 o                         
   2   9   1        542.12        531.22        30.66 o                         
   3   9   1        700.29        638.22        34.87 o                         
   4   9   1       3244.45       3317.81       116.45 o                         
   5   9   1          8.71         10.29        24.21 o                         
  -4  10   1        131.03        158.44        30.53 o                         
  -3  10   1       1021.56        981.49        35.92 o                         
  -2  10   1        146.92        168.90        26.18 o                         
  -1  10   1        285.98        266.41        29.21 o                         
   0  10   1         56.82         96.33        20.81 o                         
   1  10   1       1384.50       1382.50        51.12 o                         
   2  10   1        908.88        959.17        30.36 o                         
   3  10   1          2.35         13.29        16.22 o                         
  -2  11   1          1.54          7.30        24.11 o                         
  -1  11   1         70.17        121.28        26.76 o                         
   2  11   1         14.04         12.97        21.66 o                         
 -10   0   2        146.31        218.65        32.56 o                         
  -9   0   2       2751.32       2752.56       106.79 o                         
  -8   0   2       1956.98       2141.50        51.30 o                         
  -7   0   2       1523.94       1602.55        97.89 o                         
  -6   0   2          3.36          1.60         7.30 o                         
  -5   0   2         58.82         65.87         8.23 o                         
  -4   0   2      22231.79      21336.14       445.81 o                         
  -3   0   2       2872.38       2937.86        52.30 o                         
  -2   0   2      31625.02      32777.70       533.72 o                         
  -1   0   2        175.53        216.38         4.54 o                         
   0   0   2         13.61         16.25         2.23 o                         
   1   0   2      23892.49      21290.66       466.55 o                         
   2   0   2       2068.11       2151.03        74.55 o                         
   3   0   2      26552.52      27028.05       549.08 o                         
   4   0   2        285.00        299.76        18.33 o                         
   5   0   2        141.40        152.55        12.50 o                         
   6   0   2        994.73       1166.03        53.36 o                         
   7   0   2       1222.88       1540.82        76.70 o                         
   8   0   2       4037.90       4789.27       174.59 o                         
   9   0   2         23.95         38.45        19.40 o                         
 -10   1   2        122.39        159.20        18.54 o                         
  -9   1   2          3.52          3.21        14.59 o                         
  -8   1   2         62.28         69.98         8.35 o                         
  -7   1   2       1974.69       2139.11        46.63 o                         
  -6   1   2       8788.35       8972.76       186.12 o                         
  -5   1   2         20.11         18.28         4.14 o                         
  -4   1   2       3844.94       3908.08        49.79 o                         
  -3   1   2        391.34        396.52         7.66 o                         
  -2   1   2      15429.31      15838.81       316.81 o                         
  -1   1   2      16849.34      17838.55       224.75 o                         
   0   1   2      12641.52      12896.95       148.71 o                         
   1   1   2      12953.60      12758.25       163.22 o                         
   2   1   2       1425.46       1410.93        62.89 o                         
   3   1   2       4590.83       4261.73       159.78 o                         
   4   1   2        194.92        208.51        12.46 o                         
   5   1   2       7142.49       7456.88       116.29 o                         
   6   1   2       3310.02       3312.06        70.75 o                         
   7   1   2          4.92         13.11        12.07 o                         
   8   1   2          0.20         10.03        12.24 o                         
   9   1   2         39.09         53.17        21.20 o                         
 -10   2   2        246.39        307.76        34.16 o                         
  -9   2   2        344.07        418.58        27.27 o                         
  -8   2   2       1077.17       1131.46        26.08 o                         
  -7   2   2        857.79        882.28        31.88 o                         
  -6   2   2        901.29        890.78        25.36 o                         
  -5   2   2       5558.56       5661.36        99.28 o                         
  -4   2   2       3953.98       3967.23        70.70 o                         
  -3   2   2       1332.20       1332.94        31.84 o                         
  -2   2   2        124.34        120.82         6.78 o                         
  -1   2   2      10597.07      10914.35       117.54 o                         
   0   2   2      21527.90      21410.21       213.33 o                         
   1   2   2       1531.00       1575.92        45.57 o                         
   2   2   2       1256.02       1355.94        34.91 o                         
   3   2   2       1878.31       1875.91        68.24 o                         
   4   2   2       6017.84       5932.30        92.90 o                         
   5   2   2       2548.22       2490.76        46.11 o                         
   6   2   2        469.67        493.47        25.82 o                         
   7   2   2       1092.79       1199.08        38.47 o                         
   8   2   2        417.84        458.19        29.36 o                         
   9   2   2        317.56        334.83        30.09 o                         
 -10   3   2        794.69        899.57        51.48 o                         
  -9   3   2        447.41        501.36        29.53 o                         
  -8   3   2       2038.94       2061.75        47.75 o                         
  -7   3   2        584.11        601.69        20.48 o                         
  -6   3   2         86.45        100.68        14.60 o                         
  -5   3   2       3505.03       3523.89        81.83 o                         
  -4   3   2         79.59         90.72         8.34 o                         
  -3   3   2      16861.35      16756.57       239.59 o                         
  -2   3   2       2179.84       2106.55        33.40 o                         
  -1   3   2       2570.97       2652.98        28.10 o                         
   0   3   2       1309.04       1312.48        16.52 o                         
   1   3   2        662.53        651.67        24.69 o                         
   2   3   2      18788.74      18782.07       381.17 o                         
   3   3   2         51.94         40.48         9.29 o                         
   4   3   2       4971.43       4826.05        65.84 o                         
   5   3   2          7.08          5.27        12.68 o                         
   6   3   2        365.17        348.23        39.15 o                         
   7   3   2       2448.65       2470.17        70.71 o                         
   8   3   2        269.43        275.08        21.01 o                         
   9   3   2       1144.09       1243.56        64.22 o                         
 -10   4   2        365.71        337.38        33.52 o                         
  -9   4   2         30.62         33.51        13.91 o                         
  -8   4   2        129.77        134.74        13.94 o                         
  -7   4   2       2066.22       2094.15        44.76 o                         
  -6   4   2        944.62        934.99        24.16 o                         
  -5   4   2       4915.56       4794.26       105.70 o                         
  -4   4   2        234.88        255.79        12.98 o                         
  -3   4   2        141.73        136.42         5.72 o                         
  -2   4   2       2724.13       2776.22        43.10 o                         
  -1   4   2       8490.50       8545.56       122.72 o                         
   0   4   2       8366.77       8540.49        93.25 o                         
   1   4   2       2308.82       2274.93        36.07 o                         
   2   4   2        123.50        141.53        11.39 o                         
   3   4   2        210.91        258.22        13.85 o                         
   4   4   2       5012.55       4640.75       191.53 o                         
   5   4   2       1245.13       1145.38        41.90 o                         
   6   4   2       2003.55       1944.16        46.94 o                         
   7   4   2        242.27        237.81        16.19 o                         
   8   4   2         24.90          7.28        17.66 o                         
   9   4   2        423.20        405.45        40.86 o                         
  -9   5   2         72.59         96.25        14.99 o                         
  -8   5   2        128.97        112.28        26.32 o                         
  -7   5   2        483.74        482.44        40.90 o                         
  -6   5   2        199.97        198.19        14.80 o                         
  -5   5   2        442.14        433.96        13.13 o                         
  -4   5   2         12.60          7.28         4.26 o                         
  -3   5   2       2905.94       2876.80        63.45 o                         
  -2   5   2       1125.26       1096.95        19.96 o                         
  -1   5   2         79.85         89.46         3.73 o                         
   0   5   2        129.87        135.68         4.71 o                         
   1   5   2       2093.34       2121.95        26.19 o                         
   2   5   2       3025.66       3119.11        48.93 o                         
   3   5   2         49.73         29.58        17.47 o                         
   4   5   2         30.99         13.82        14.46 o                         
   5   5   2        128.67        161.58        28.80 o                         
   6   5   2        780.16        680.44        51.92 o                         
   7   5   2        254.75        217.91        22.98 o                         
   8   5   2         35.57         24.94        19.34 o                         
  -9   6   2        346.35        332.52        42.76 o                         
  -8   6   2         47.94         36.28        12.96 o                         
  -7   6   2        173.65        175.43        15.31 o                         
  -6   6   2         86.56         92.72         8.12 o                         
  -5   6   2          0.39          8.48         5.69 o                         
  -4   6   2       1480.74       1451.45        24.71 o                         
  -3   6   2         85.58         77.57         6.36 o                         
  -2   6   2       1029.35       1028.39        16.25 o                         
  -1   6   2         51.37         61.23         6.33 o                         
   0   6   2         24.21         32.38         5.85 o                         
   1   6   2       1296.50       1270.97        21.34 o                         
   2   6   2         17.24         19.89         3.59 o                         
   3   6   2       2096.83       2069.35        79.11 o                         
   4   6   2          9.31         -1.90        16.19 o                         
   5   6   2        138.24        173.36        24.11 o                         
   6   6   2        299.57        290.13        30.94 o                         
   7   6   2         38.07         16.50        24.04 o                         
   8   6   2        396.83        352.51        38.48 o                         
  -8   7   2        480.41        518.66        44.30 o                         
  -7   7   2         50.31         39.79        10.21 o                         
  -6   7   2        562.84        544.67        17.58 o                         
  -5   7   2        657.71        666.01        24.09 o                         
  -4   7   2        127.54        119.06         8.59 o                         
  -3   7   2       1365.55       1319.22        20.62 o                         
  -2   7   2        128.22        127.51         6.63 o                         
  -1   7   2       1133.17       1166.81        26.52 o                         
   0   7   2       1145.74       1188.87        24.07 o                         
   1   7   2        299.42        318.69        12.46 o                         
   2   7   2       1762.12       1747.65        26.78 o                         
   3   7   2         91.64         82.53         7.16 o                         
   4   7   2        676.01        664.29        41.29 o                         
   5   7   2        849.57        876.44        48.95 o                         
   6   7   2         33.10         60.06        23.63 o                         
   7   7   2        568.11        604.54        45.36 o                         
  -7   8   2        205.57        233.74        28.93 o                         
  -6   8   2        105.95        104.24        25.09 o                         
  -5   8   2        211.32        213.91        15.26 o                         
  -4   8   2        306.38        312.53        13.24 o                         
  -3   8   2          0.94          4.32         5.02 o                         
  -2   8   2        368.07        391.67        24.51 o                         
  -1   8   2        299.90        303.64        12.91 o                         
   0   8   2        268.25        276.00        10.99 o                         
   1   8   2        555.59        578.09        35.78 o                         
   2   8   2          0.67         11.20        12.73 o                         
   3   8   2        301.08        304.54        20.31 o                         
   4   8   2        291.80        290.99        22.18 o                         
   5   8   2         48.45         49.61        22.48 o                         
   6   8   2        319.63        315.32        35.66 o                         
  -6   9   2         18.73          9.30        23.19 o                         
  -5   9   2          0.60         24.68        22.98 o                         
  -4   9   2          8.19         14.56        13.44 o                         
  -3   9   2         47.70         91.41        17.63 o                         
  -2   9   2         91.65         87.71        23.12 o                         
  -1   9   2         12.36         32.56        19.93 o                         
   0   9   2         38.50         35.58        15.04 o                         
   1   9   2        119.13        110.07        14.49 o                         
   2   9   2         51.24         42.17        15.39 o                         
   3   9   2          0.16         -2.42        17.03 o                         
   4   9   2          3.17         -9.01        16.66 o                         
  -3  10   2         40.65         32.93        17.12 o                         
  -2  10   2        459.12        426.02        36.76 o                         
  -1  10   2         46.67         57.08        21.90 o                         
   0  10   2         69.50         55.72        22.95 o                         
   1  10   2        624.76        625.05        36.87 o                         
   2  10   2         10.42         10.33        14.61 o                         
   3  10   2        756.33        662.55        46.39 o                         
 -10   1   3        568.61        625.64        44.51 o                         
  -9   1   3         24.65         31.67        17.37 o                         
  -8   1   3        490.81        497.84        18.38 o                         
  -7   1   3        483.36        477.58        18.29 o                         
  -6   1   3         36.53         39.70         5.74 o                         
  -5   1   3       4506.59       4443.70        68.82 o                         
  -4   1   3         17.42         21.25         2.75 o                         
  -3   1   3       3292.38       3211.12        40.03 o                         
  -2   1   3        314.37        311.56         7.09 o                         
  -1   1   3         90.46         93.09         2.69 o                         
   0   1   3       8973.33       8594.95        94.11 o                         
   1   1   3        131.56        133.61         4.11 o                         
   2   1   3       5903.06       5612.48        83.89 o                         
   3   1   3        215.43        219.51        15.23 o                         
   4   1   3          1.33         -2.64         8.59 o                         
   5   1   3       2112.40       2177.41        71.04 o                         
   6   1   3        328.21        351.78        19.99 o                         
   7   1   3       1087.33       1220.07        37.60 o                         
   8   1   3         97.79         88.44        16.30 o                         
 -10   2   3          0.53         -5.77        17.54 o                         
  -9   2   3       1184.19       1275.56       107.60 o                         
  -8   2   3        416.99        437.01        17.92 o                         
  -7   2   3       2614.57       2685.25        49.66 o                         
  -6   2   3        610.42        605.41        17.23 o                         
  -5   2   3         26.68         26.90         3.88 o                         
  -4   2   3       3050.50       2938.78        40.84 o                         
  -3   2   3       3360.85       3268.36        73.19 o                         
  -2   2   3       8750.40       8692.39        94.29 o                         
  -1   2   3       2948.06       3068.65        32.97 o                         
   0   2   3       1328.29       1284.73        15.69 o                         
   1   2   3       3495.37       3467.21        47.29 o                         
   2   2   3       4094.20       4042.66        90.95 o                         
   3   2   3       3929.61       3877.60       128.93 o                         
   4   2   3       4457.80       4302.33       100.65 o                         
   5   2   3        456.59        516.03        36.49 o                         
   6   2   3        753.79        756.13        54.01 o                         
   7   2   3        765.08        782.17        46.50 o                         
   8   2   3        111.07        128.91        17.29 o                         
   9   2   3        721.38        730.35        50.70 o                         
 -10   3   3        319.65        273.78        30.36 o                         
  -9   3   3        309.28        338.34        24.56 o                         
  -8   3   3          4.71         -0.68        10.14 o                         
  -7   3   3        373.43        356.44        15.86 o                         
  -6   3   3          6.25          9.95         6.84 o                         
  -5   3   3       3400.55       3361.68        41.97 o                         
  -4   3   3       1481.29       1432.48        21.18 o                         
  -3   3   3        266.30        265.65         9.51 o                         
  -2   3   3          7.21          7.02         2.52 o                         
  -1   3   3        166.09        157.86         3.98 o                         
   0   3   3       7100.74       7166.42        79.35 o                         
   1   3   3        714.62        737.61        19.77 o                         
   2   3   3       3247.56       3299.71        88.53 o                         
   3   3   3         67.49         58.55         8.70 o                         
   4   3   3        171.64        149.90        10.17 o                         
   5   3   3       1718.18       1614.52        50.67 o                         
   6   3   3        251.02        295.04        23.24 o                         
   7   3   3        933.85        935.95       154.22 o                         
   8   3   3          0.47         -2.24        15.82 o                         
   9   3   3         15.31          5.77        23.97 o                         
 -10   4   3         91.49         93.95        26.01 o                         
  -9   4   3         38.11         55.57        12.33 o                         
  -8   4   3        135.32        143.64        14.21 o                         
  -7   4   3        471.37        479.85        14.99 o                         
  -6   4   3       1934.51       1930.50        38.69 o                         
  -5   4   3         71.89         62.20         7.07 o                         
  -4   4   3       3068.99       3022.14        39.68 o                         
  -3   4   3       1847.34       1858.11        28.59 o                         
  -2   4   3       1060.55       1096.98        14.11 o                         
  -1   4   3       1659.98       1654.86        18.32 o                         
   0   4   3       2023.90       2097.30        24.18 o                         
   1   4   3       6929.73       6917.38        91.57 o                         
   2   4   3       1364.50       1356.36        26.24 o                         
   3   4   3         32.89         33.66         7.09 o                         
   4   4   3        161.30        147.41        12.22 o                         
   5   4   3       1340.41       1358.08        80.36 o                         
   6   4   3       1468.41       1519.22        57.06 o                         
   7   4   3         74.34         80.59        19.56 o                         
   8   4   3        254.80        249.65        25.25 o                         
  -9   5   3        328.84        325.44        22.71 o                         
  -8   5   3       2246.71       2080.14        59.96 o                         
  -7   5   3        174.51        193.27         9.41 o                         
  -6   5   3       2250.59       2128.65        34.67 o                         
  -5   5   3          1.01          7.65         4.86 o                         
  -4   5   3       1887.68       1908.36        39.29 o                         
  -3   5   3       4568.48       4423.80        68.90 o                         
  -2   5   3       5313.81       5287.07        65.23 o                         
  -1   5   3       8583.22       8364.97        80.97 o                         
   0   5   3         25.41         26.50         3.49 o                         
   1   5   3        629.93        614.98        13.21 o                         
   2   5   3        335.91        329.94        10.53 o                         
   3   5   3       6700.40       6783.08       121.15 o                         
   4   5   3       3618.49       3715.45        90.65 o                         
   5   5   3        418.17        419.60        39.10 o                         
   6   5   3        120.02        109.21        19.39 o                         
   7   5   3          4.27         -1.12        17.62 o                         
   8   5   3       1036.90        977.25        59.73 o                         
  -9   6   3        174.75        151.64        24.51 o                         
  -8   6   3         95.80         73.45        19.99 o                         
  -7   6   3          6.84          5.99         9.58 o                         
  -6   6   3       2956.78       2880.29        71.34 o                         
  -5   6   3        807.45        781.74        15.98 o                         
  -4   6   3       3944.43       3895.11        56.09 o                         
  -3   6   3       1335.67       1292.41        18.31 o                         
  -2   6   3        125.68        130.68         6.17 o                         
  -1   6   3       3619.13       3628.93        65.40 o                         
   0   6   3         89.66         90.24         4.65 o                         
   1   6   3       9006.36       8980.41       106.12 o                         
   2   6   3        860.98        888.59        18.85 o                         
   3   6   3         97.41         96.69         8.51 o                         
   4   6   3        264.60        275.79        26.90 o                         
   5   6   3        660.44        663.65        43.29 o                         
   6   6   3       2534.25       2707.96       106.66 o                         
   7   6   3          1.12        -26.38        26.38 o                         
  -8   7   3        526.31        501.52        40.68 o                         
  -7   7   3         34.09         40.27         9.71 o                         
  -6   7   3        605.23        621.49        17.30 o                         
  -5   7   3       1229.37       1231.32        27.59 o                         
  -4   7   3       1215.09       1201.54        28.11 o                         
  -3   7   3        300.62        297.43        16.30 o                         
  -2   7   3        853.01        863.90        19.89 o                         
  -1   7   3       3254.07       3369.58        62.42 o                         
   0   7   3       1671.22       1647.80        30.76 o                         
   1   7   3        261.32        253.00         7.81 o                         
   2   7   3        299.73        295.01        10.77 o                         
   3   7   3       2471.82       2290.25       102.79 o                         
   4   7   3       1279.94       1145.61        33.28 o                         
   5   7   3         28.28         37.38        21.29 o                         
   6   7   3         46.35         49.61        26.48 o                         
  -7   8   3       1402.00       1469.20        65.26 o                         
  -6   8   3         88.79         96.50        18.25 o                         
  -5   8   3          5.24          8.88         9.45 o                         
  -4   8   3          1.40          6.42        13.82 o                         
  -3   8   3       2474.27       2550.88        97.27 o                         
  -2   8   3       3632.21       3662.84        84.77 o                         
  -1   8   3        145.70        147.50        11.34 o                         
   0   8   3       1066.84       1058.70        23.39 o                         
   1   8   3        437.46        559.02        35.33 o                         
   2   8   3       2009.68       2175.53        83.79 o                         
   3   8   3        799.47        807.52        23.14 o                         
   4   8   3        912.07        855.47        41.78 o                         
   5   8   3       1352.58       1441.55        69.85 o                         
  -6   9   3         26.47          6.76        21.97 o                         
  -5   9   3       2172.86       2194.19        87.79 o                         
  -4   9   3        791.85        784.37        34.12 o                         
  -3   9   3        342.95        340.00        33.22 o                         
  -2   9   3         16.70         45.77        22.17 o                         
  -1   9   3        225.63        266.01        22.09 o                         
   0   9   3       3686.42       3783.83        90.27 o                         
   1   9   3         77.49         90.15        17.90 o                         
   2   9   3       1309.98       1315.33        61.56 o                         
   3   9   3         95.45        143.52        19.28 o                         
   4   9   3        157.68        124.90        27.51 o                         
  -2  10   3       1065.69       1140.08        59.83 o                         
  -1  10   3         17.93         19.55        16.25 o                         
   0  10   3        105.89        112.09        27.37 o                         
   1  10   3        128.92        139.35        19.36 o                         
   2  10   3        884.26        861.62        49.76 o                         
   3  10   3        151.02        142.04        28.83 o                         
  -9   0   4          0.96        -11.48        30.25 o                         
  -8   0   4       2586.50       2370.48       104.24 o                         
  -7   0   4       1366.89       1335.49        67.44 o                         
  -6   0   4       8822.86       8529.34       265.81 o                         
  -5   0   4       4922.71       4823.25       155.96 o                         
  -4   0   4         37.39         48.41         7.56 o                         
  -3   0   4       6073.69       6087.05       104.38 o                         
  -2   0   4        108.31        120.02         4.37 o                         
  -1   0   4      37268.13      36996.91       426.08 o                         
   0   0   4       4959.30       4714.02        72.07 o                         
   1   0   4       1567.04       1503.18        24.07 o                         
   2   0   4         57.77         52.96         6.82 o                         
   3   0   4       2116.11       2181.83        45.36 o                         
   4   0   4      11698.96      11854.31       254.83 o                         
   5   0   4        104.77         99.83        16.33 o                         
   6   0   4       3005.52       3270.75        87.14 o                         
   7   0   4        113.96        144.18        30.22 o                         
   8   0   4        138.63        112.57        33.92 o                         
  -9   1   4         12.60        -15.48        33.17 o                         
  -8   1   4       2119.30       2197.44       154.67 o                         
  -7   1   4        352.58        357.88        24.55 o                         
  -6   1   4        707.01        771.75        31.37 o                         
  -5   1   4       2171.96       2176.57        40.46 o                         
  -4   1   4       4759.54       4682.54        72.74 o                         
  -3   1   4      14031.38      14235.55       152.75 o                         
  -2   1   4        115.28        115.14         3.92 o                         
  -1   1   4         80.20         82.09         2.78 o                         
   0   1   4        125.54        118.37         3.76 o                         
   1   1   4      12602.10      12274.21       134.67 o                         
   2   1   4       7383.37       6854.42        92.32 o                         
   3   1   4        510.02        488.54        13.39 o                         
   4   1   4       1467.47       1412.84        42.83 o                         
   5   1   4        585.70        606.84        29.05 o                         
   6   1   4       1993.28       2105.03        52.15 o                         
   7   1   4        426.90        424.80        23.37 o                         
   8   1   4        886.89       1004.88        43.43 o                         
 -10   2   4        172.17        169.52        33.79 o                         
  -9   2   4        852.16        753.66        41.91 o                         
  -8   2   4        235.57        227.54        18.78 o                         
  -7   2   4         33.34         37.00         5.52 o                         
  -6   2   4        571.80        545.46        12.60 o                         
  -5   2   4       2531.90       2599.67        32.86 o                         
  -4   2   4       2981.72       2937.93        35.49 o                         
  -3   2   4         13.01         16.40         3.63 o                         
  -2   2   4       4848.50       4836.27        51.60 o                         
  -1   2   4       3826.55       3817.01        38.63 o                         
   0   2   4       1954.82       1955.94        21.72 o                         
   1   2   4        628.21        646.44        14.00 o                         
   2   2   4       2970.65       2989.16        44.11 o                         
   3   2   4       5524.97       5401.47        85.44 o                         
   4   2   4        683.73        605.22        41.25 o                         
   5   2   4         12.37         10.22         5.52 o                         
   6   2   4        204.92        196.35        52.88 o                         
   7   2   4       1152.78       1274.49        39.29 o                         
   8   2   4        489.86        552.68        27.48 o                         
 -10   3   4         41.82         42.07        29.91 o                         
  -9   3   4         87.10         79.04        16.69 o                         
  -8   3   4         26.93         17.69        11.35 o                         
  -7   3   4       4345.86       4370.52        76.49 o                         
  -6   3   4       2014.19       1990.55        29.92 o                         
  -5   3   4       1756.04       1746.18        26.55 o                         
  -4   3   4        186.89        188.41         8.96 o                         
  -3   3   4        348.90        357.95         8.35 o                         
  -2   3   4      12497.79      12585.88       137.39 o                         
  -1   3   4        849.02        878.75        12.03 o                         
   0   3   4      10281.77      10332.86       122.42 o                         
   1   3   4       1650.52       1606.83        18.90 o                         
   2   3   4        149.89        157.82         7.42 o                         
   3   3   4       3560.99       3573.56        59.88 o                         
   4   3   4        253.26        266.03        20.11 o                         
   5   3   4       5665.86       5753.18       135.64 o                         
   6   3   4        174.24        204.09        21.83 o                         
   7   3   4         83.19        102.68        27.94 o                         
   8   3   4        105.45        115.60        18.49 o                         
 -10   4   4         89.43         75.48        28.11 o                         
  -9   4   4       1479.71       1367.52        53.65 o                         
  -8   4   4          0.42          2.07         9.50 o                         
  -7   4   4        220.89        201.40        11.38 o                         
  -6   4   4        372.05        370.37        11.13 o                         
  -5   4   4       1967.31       1874.15        29.39 o                         
  -4   4   4       6488.39       6315.41        85.91 o                         
  -3   4   4       1198.61       1143.41        18.05 o                         
  -2   4   4       2608.74       2583.46        37.97 o                         
  -1   4   4         62.12         67.43         3.53 o                         
   0   4   4       3951.86       3957.45        43.61 o                         
   1   4   4       3017.05       3040.76        50.49 o                         
   2   4   4       4263.59       4199.68        59.70 o                         
   3   4   4       2712.51       2726.12        69.96 o                         
   4   4   4         64.39         74.84        17.57 o                         
   5   4   4        442.27        483.73        27.72 o                         
   6   4   4        110.67        118.80        23.43 o                         
   7   4   4       1513.52       1540.25        78.38 o                         
   8   4   4        313.76        308.22        39.16 o                         
 -10   5   4          0.34         40.61        26.48 o                         
  -9   5   4          0.34          2.12        14.46 o                         
  -8   5   4          6.29         -4.20        12.35 o                         
  -7   5   4        519.79        487.46        15.75 o                         
  -6   5   4        207.89        197.91         7.04 o                         
  -5   5   4        205.95        207.19         6.60 o                         
  -4   5   4         50.18         49.81         5.75 o                         
  -3   5   4        319.99        324.35         9.63 o                         
  -2   5   4       1569.36       1562.38        22.85 o                         
  -1   5   4         94.56         96.38         3.68 o                         
   0   5   4       1069.96       1108.83        17.43 o                         
   1   5   4        123.23        132.79         8.66 o                         
   2   5   4        374.79        389.51        11.90 o                         
   3   5   4        137.16        131.57         8.16 o                         
   4   5   4        568.72        518.20        40.49 o                         
   5   5   4        550.52        558.08        29.44 o                         
   6   5   4         10.85         11.69        18.06 o                         
   7   5   4          0.29        -10.85        18.97 o                         
  -9   6   4          8.93         20.57        14.74 o                         
  -8   6   4        277.80        245.94        27.46 o                         
  -7   6   4         34.90         42.27         9.48 o                         
  -6   6   4        508.43        504.76        17.33 o                         
  -5   6   4         92.46         85.30         6.98 o                         
  -4   6   4         28.37         24.07         5.52 o                         
  -3   6   4        259.71        264.75        11.10 o                         
  -2   6   4         20.63         22.98         5.14 o                         
  -1   6   4       1725.32       1706.30        26.68 o                         
   0   6   4        272.77        267.86         9.08 o                         
   1   6   4        560.03        550.96        12.37 o                         
   2   6   4         60.30         56.59         8.37 o                         
   3   6   4          0.30         18.43         7.66 o                         
   4   6   4       1065.52       1001.24        39.83 o                         
   5   6   4          0.17         -0.16        16.38 o                         
   6   6   4        329.43        266.66        25.35 o                         
  -8   7   4        171.43        154.20        20.81 o                         
  -7   7   4        256.45        270.41        18.60 o                         
  -6   7   4         28.02         25.10         8.40 o                         
  -5   7   4        964.22        941.26        16.69 o                         
  -4   7   4        306.37        308.09        17.83 o                         
  -3   7   4        849.00        853.95        32.64 o                         
  -2   7   4        533.88        569.95        19.91 o                         
  -1   7   4          3.08          6.66         6.79 o                         
   0   7   4       1375.78       1397.34        25.82 o                         
   1   7   4        739.21        743.79        17.05 o                         
   2   7   4        954.03        983.13        23.95 o                         
   3   7   4        708.97        677.01        29.70 o                         
   4   7   4          9.04          9.17         8.59 o                         
   5   7   4        417.34        380.42        17.68 o                         
  -7   8   4         32.50         27.37        23.36 o                         
  -6   8   4        141.98        172.30        19.46 o                         
  -5   8   4         67.69         79.27        17.88 o                         
  -4   8   4        372.13        358.30        32.25 o                         
  -3   8   4        213.25        258.51        43.57 o                         
  -2   8   4        122.53        108.40        16.08 o                         
  -1   8   4        265.48        282.51        20.46 o                         
   0   8   4        148.28        154.80        11.28 o                         
   1   8   4        348.24        392.39        22.39 o                         
   2   8   4        460.89        481.76        33.36 o                         
   3   8   4         41.12         41.08        10.67 o                         
   4   8   4        189.99        178.22        29.92 o                         
  -6   9   4         71.59         72.49        24.14 o                         
  -5   9   4          4.13         12.80        21.46 o                         
  -4   9   4         88.81        104.36        58.01 o                         
  -3   9   4        138.50        124.11        27.71 o                         
  -2   9   4         67.65         92.58        17.89 o                         
  -1   9   4          6.30         26.14        22.20 o                         
   0   9   4         29.69         31.13        22.41 o                         
   1   9   4        116.48        138.31        17.46 o                         
   2   9   4        144.47        141.93        19.12 o                         
   3   9   4         10.85        -13.82        21.36 o                         
   4   9   4         51.78         65.36        25.16 o                         
  -3  10   4         96.27         84.00        27.81 o                         
  -2  10   4         35.90         28.72        24.68 o                         
  -1  10   4        814.68        776.04        49.72 o                         
   1  10   4        179.83        185.31        26.59 o                         
   2  10   4          0.93        -11.20        20.37 o                         
  -9   1   5        517.59        442.34        48.04 o                         
  -8   1   5         95.94        111.75        30.25 o                         
  -7   1   5        821.18        803.63        50.07 o                         
  -6   1   5        140.07        127.31        22.72 o                         
  -5   1   5        550.38        530.01        17.14 o                         
  -4   1   5       1988.64       1887.22        25.91 o                         
  -3   1   5        136.62        142.38         3.44 o                         
  -2   1   5       3025.83       2920.97        35.06 o                         
  -1   1   5        219.01        216.63         5.17 o                         
   0   1   5       1215.85       1181.75        17.62 o                         
   1   1   5       2233.99       2253.25        29.28 o                         
   2   1   5          1.44          4.83         4.72 o                         
   3   1   5       2368.48       2214.82        35.19 o                         
   4   1   5        259.29        231.18         9.87 o                         
   5   1   5        362.55        351.12        16.32 o                         
   6   1   5        439.57        436.82        24.29 o                         
   7   1   5         18.43         10.78        15.05 o                         
   8   1   5        232.57        263.16        42.11 o                         
  -9   2   5        333.61        289.16        29.41 o                         
  -8   2   5        285.57        289.75        20.42 o                         
  -7   2   5        375.63        366.73        23.51 o                         
  -6   2   5       2668.66       2684.64        70.89 o                         
  -5   2   5       1098.12       1085.77        22.58 o                         
  -4   2   5       3083.18       3079.79        36.87 o                         
  -3   2   5        429.02        429.58         7.98 o                         
  -2   2   5        433.97        458.91        10.69 o                         
  -1   2   5       3619.69       3571.17        35.59 o                         
   0   2   5       4919.50       4956.39        48.23 o                         
   1   2   5       4728.15       4660.87        54.85 o                         
   2   2   5       1458.89       1414.74        23.38 o                         
   3   2   5         92.05        106.49        14.81 o                         
   4   2   5        495.65        455.54        22.36 o                         
   5   2   5       2631.40       2471.59       182.88 o                         
   6   2   5        437.47        396.69        37.37 o                         
   7   2   5        514.83        480.82        38.88 o                         
   8   2   5          0.15        -33.44        33.44 o                         
 -10   3   5          2.83         23.73        26.99 o                         
  -9   3   5        573.88        540.82        27.53 o                         
  -8   3   5        287.12        265.34        21.29 o                         
  -7   3   5        413.17        396.08        12.12 o                         
  -6   3   5        579.47        573.21        10.68 o                         
  -5   3   5        288.25        278.64         9.97 o                         
  -4   3   5       1406.03       1372.57        28.72 o                         
  -3   3   5         69.46         69.51         4.19 o                         
  -2   3   5       4229.13       4403.33        51.91 o                         
  -1   3   5       2287.21       2281.24        28.03 o                         
   0   3   5          2.12          4.40         2.88 o                         
   1   3   5        500.88        514.86         8.89 o                         
   2   3   5        585.70        603.81        13.56 o                         
   3   3   5       4216.12       4071.24        76.58 o                         
   4   3   5        127.78        117.05        25.20 o                         
   5   3   5         93.27         91.01        18.45 o                         
   6   3   5          1.69        -10.58        17.86 o                         
   7   3   5        432.77        432.66        37.08 o                         
  -9   4   5          8.28         18.04        13.96 o                         
  -8   4   5        721.12        688.66        24.18 o                         
  -7   4   5        493.82        521.35        19.69 o                         
  -6   4   5         14.65         14.11         3.16 o                         
  -5   4   5        167.00        172.29         6.28 o                         
  -4   4   5        411.18        401.94         9.08 o                         
  -3   4   5       4143.96       4071.44        48.80 o                         
  -2   4   5        475.13        480.10        10.48 o                         
  -1   4   5        256.02        248.45         6.79 o                         
   0   4   5        245.19        233.62         6.23 o                         
   1   4   5       1327.78       1350.63        20.49 o                         
   2   4   5       1665.76       1637.99        32.02 o                         
   3   4   5          0.07          1.67         7.57 o                         
   4   4   5        988.18        967.85        38.13 o                         
   5   4   5        425.31        449.18        28.49 o                         
   6   4   5         58.56         49.85        19.08 o                         
   7   4   5         69.93         86.72        21.93 o                         
  -9   5   5         14.02         13.99        13.92 o                         
  -8   5   5         10.67         18.97        12.42 o                         
  -7   5   5        661.18        614.90        18.95 o                         
  -6   5   5       1200.06       1196.25        28.01 o                         
  -5   5   5       4884.24       4902.29        69.28 o                         
  -4   5   5         38.04         42.02         5.16 o                         
  -3   5   5        253.10        264.08         9.40 o                         
  -2   5   5         53.99         52.41         5.34 o                         
  -1   5   5       4543.27       4582.13        57.39 o                         
   0   5   5       4418.11       4443.94        56.35 o                         
   1   5   5       1147.52       1162.59        27.98 o                         
   2   5   5       1737.61       1753.15        29.72 o                         
   3   5   5         57.15         53.26         8.15 o                         
   4   5   5       1155.24       1123.12        27.38 o                         
   5   5   5        436.95        427.50        28.39 o                         
   6   5   5       1170.74       1152.02        46.70 o                         
  -9   6   5         66.52         37.22        20.77 o                         
  -8   6   5       1324.97       1296.16        33.95 o                         
  -7   6   5       1242.89       1231.03        43.51 o                         
  -6   6   5         23.36         26.50         8.00 o                         
  -5   6   5         37.90         37.95         7.20 o                         
  -4   6   5        271.59        272.15         9.37 o                         
  -3   6   5       6495.88       6641.58        91.03 o                         
  -2   6   5       1256.16       1232.60        29.29 o                         
  -1   6   5       1397.76       1432.79        30.23 o                         
   0   6   5        546.47        554.09        14.39 o                         
   1   6   5       1252.62       1256.61        20.35 o                         
   2   6   5       3709.24       3706.73        61.01 o                         
   3   6   5          3.71          4.25         9.63 o                         
   4   6   5       2406.13       2240.32        79.41 o                         
   5   6   5        429.19        415.18        18.21 o                         
   6   6   5        149.04        103.87        20.33 o                         
  -8   7   5         86.19         98.30        19.71 o                         
  -7   7   5          0.89          7.22        13.77 o                         
  -6   7   5        452.82        445.06        13.99 o                         
  -5   7   5       1401.14       1414.25        27.09 o                         
  -4   7   5        548.96        549.90        17.19 o                         
  -3   7   5         28.07         25.91         8.10 o                         
  -2   7   5        829.69        830.11        50.60 o                         
  -1   7   5       2081.73       2169.70        65.79 o                         
   0   7   5       1134.68       1145.31        62.76 o                         
   1   7   5         30.89         27.08         6.43 o                         
   2   7   5        727.56        732.62        18.18 o                         
   3   7   5        984.88        922.84        29.50 o                         
   4   7   5        728.96        718.72        31.64 o                         
   5   7   5          0.95        -14.73        14.73 o                         
   6   7   5        358.83        354.91        31.11 o                         
  -7   8   5        329.80        379.72        39.57 o                         
  -6   8   5        942.77        976.35        57.10 o                         
  -5   8   5         85.36        106.39        14.18 o                         
  -4   8   5       1203.43       1228.79        35.03 o                         
  -3   8   5        249.16        296.22        21.95 o                         
  -2   8   5        519.23        548.06        27.31 o                         
  -1   8   5        314.54        333.13        31.38 o                         
   0   8   5       1127.70       1165.01        38.18 o                         
   1   8   5       2058.48       2093.51        58.05 o                         
   2   8   5         84.24        108.17        14.18 o                         
   3   8   5          9.80          2.14        19.52 o                         
  -5   9   5         65.57         46.95        16.93 o                         
  -4   9   5       1117.17       1061.60        57.52 o                         
  -3   9   5         29.53         24.16        16.42 o                         
  -2   9   5       2183.55       2211.44        64.12 o                         
  -1   9   5        698.98        725.97        47.10 o                         
   0   9   5         32.54         51.40        23.39 o                         
   1   9   5        222.66        181.63        36.58 o                         
   2   9   5        234.11        224.48        27.75 o                         
   3   9   5       1876.37       1758.09        76.05 o                         
  -9   0   6       1181.76       1140.54        71.98 o                         
  -8   0   6        394.76        411.06        40.25 o                         
  -7   0   6         43.25         28.83        22.31 o                         
  -6   0   6         53.85         45.50        19.96 o                         
  -5   0   6       8170.57       8256.68       140.42 o                         
  -4   0   6       1483.41       1461.50        29.80 o                         
  -3   0   6       6342.62       6575.40        99.14 o                         
  -2   0   6       1803.35       1742.89        26.96 o                         
  -1   0   6       1135.88       1084.33        17.10 o                         
   0   0   6       5909.95       6046.81        92.98 o                         
   1   0   6         79.24         74.53         7.52 o                         
   2   0   6       9622.76       9352.71       125.16 o                         
   3   0   6       1781.88       1632.06        36.56 o                         
   4   0   6          2.31          0.53         8.48 o                         
   5   0   6        241.89        247.19        14.81 o                         
   6   0   6        473.17        489.17        42.19 o                         
   7   0   6       2434.10       2674.44       112.62 o                         
  -9   1   6         55.07         54.02        35.69 o                         
  -8   1   6        674.57        741.82        54.10 o                         
  -7   1   6       3785.16       3730.32       135.42 o                         
  -6   1   6         36.25         44.24        15.19 o                         
  -5   1   6        817.06        821.17        13.03 o                         
  -4   1   6        273.33        267.61         7.36 o                         
  -3   1   6       5206.69       5201.27        65.41 o                         
  -2   1   6       4608.70       4690.95        59.16 o                         
  -1   1   6       1444.69       1464.94        16.27 o                         
   0   1   6       4601.41       4475.89        56.91 o                         
   1   1   6       1433.33       1408.31        20.70 o                         
   2   1   6       1541.39       1507.11        26.88 o                         
   3   1   6        201.06        187.00        15.66 o                         
   4   1   6       2483.60       2350.78        47.51 o                         
   5   1   6       2403.18       2348.41        89.20 o                         
   6   1   6         12.62         41.95        17.45 o                         
   7   1   6          0.12         16.17        30.49 o                         
  -9   2   6        483.70        511.38        76.67 o                         
  -8   2   6        378.71        415.78        45.04 o                         
  -7   2   6         33.01         47.21        16.39 o                         
  -6   2   6       1662.41       1683.50        60.39 o                         
  -5   2   6       2222.87       2177.09        28.75 o                         
  -4   2   6        619.02        611.39        10.19 o                         
  -3   2   6          1.85          1.28         2.65 o                         
  -2   2   6       1977.43       1973.73        27.73 o                         
  -1   2   6       6022.94       5970.53        50.53 o                         
   0   2   6       1061.24       1078.12        14.35 o                         
   1   2   6        146.50        149.72         6.23 o                         
   2   2   6        900.43        881.18        21.65 o                         
   3   2   6       2397.07       2262.37        48.34 o                         
   4   2   6       1155.08       1153.40        38.83 o                         
   5   2   6         21.12         12.02        25.19 o                         
   6   2   6        497.24        525.13        73.81 o                         
   7   2   6        402.61        371.73        30.79 o                         
  -9   3   6        566.10        530.69        40.44 o                         
  -8   3   6        507.04        484.38        23.94 o                         
  -7   3   6          0.91         -0.52        10.23 o                         
  -6   3   6        976.93        895.63        17.83 o                         
  -5   3   6         64.42         69.17         4.48 o                         
  -4   3   6       5881.13       5812.22        72.59 o                         
  -3   3   6       2111.75       2106.94        26.13 o                         
  -2   3   6        293.82        307.96         8.41 o                         
  -1   3   6        137.51        141.32         4.64 o                         
   0   3   6        530.81        542.53         8.93 o                         
   1   3   6       7504.36       7669.95        95.03 o                         
   2   3   6        400.10        385.25        20.86 o                         
   3   3   6       1523.84       1508.68        37.56 o                         
   4   3   6        138.81        129.69        15.79 o                         
   5   3   6        338.94        364.09        39.10 o                         
   6   3   6       1076.90       1064.24        44.91 o                         
   7   3   6         31.07         31.67        22.45 o                         
  -9   4   6         54.13         56.60        26.21 o                         
  -8   4   6        954.16        957.25        43.36 o                         
  -7   4   6        299.46        307.38        14.14 o                         
  -6   4   6       2238.28       2156.23        29.62 o                         
  -5   4   6         10.32         10.90         4.76 o                         
  -4   4   6         99.01         97.38         6.49 o                         
  -3   4   6        955.49        935.25        17.04 o                         
  -2   4   6       3181.58       3183.58        39.99 o                         
  -1   4   6       4231.40       4333.69        44.85 o                         
   0   4   6        327.54        349.74         7.95 o                         
   1   4   6        109.79        106.30         6.14 o                         
   2   4   6         15.15         13.96         7.92 o                         
   3   4   6       2350.10       2256.59        43.68 o                         
   4   4   6        993.81        909.91        39.86 o                         
   5   4   6        725.72        700.72        30.95 o                         
   6   4   6        246.40        290.17        37.12 o                         
  -9   5   6         56.96         48.69        19.53 o                         
  -8   5   6         96.90         99.82        12.53 o                         
  -7   5   6         56.06         56.19        10.20 o                         
  -6   5   6        531.04        482.57        12.83 o                         
  -5   5   6          5.69          4.99         6.91 o                         
  -4   5   6       1089.31       1042.68        24.52 o                         
  -3   5   6        312.73        312.46        11.00 o                         
  -2   5   6        140.74        146.31         7.09 o                         
  -1   5   6        255.27        260.80         9.35 o                         
   0   5   6        459.37        462.88         9.82 o                         
   1   5   6       1366.30       1427.01        20.44 o                         
   2   5   6         92.45        103.62         8.39 o                         
   3   5   6          5.90          9.18         8.80 o                         
   4   5   6          3.98          6.78        11.33 o                         
   5   5   6        253.68        231.64        15.75 o                         
   6   5   6        284.32        245.22        19.70 o                         
  -8   6   6         16.90         42.96        11.91 o                         
  -7   6   6          7.13          6.02        10.07 o                         
  -6   6   6          0.76         13.18         7.89 o                         
  -5   6   6        450.55        430.60        17.93 o                         
  -4   6   6        203.95        217.94        13.65 o                         
  -3   6   6        346.09        368.78        13.08 o                         
  -2   6   6         71.30         67.11         6.39 o                         
  -1   6   6         15.76         20.55         4.44 o                         
   0   6   6        653.75        633.25        16.26 o                         
   1   6   6         31.79         35.20         5.98 o                         
   2   6   6        810.92        842.10        21.32 o                         
   3   6   6         26.78         39.51         9.20 o                         
   4   6   6         13.51          6.54        10.67 o                         
   5   6   6         86.19        103.51        12.91 o                         
   6   6   6         10.81          8.98        17.54 o                         
  -8   7   6         19.39         45.94        26.65 o                         
  -7   7   6        274.31        222.47        22.32 o                         
  -6   7   6        205.84        239.56        18.82 o                         
  -5   7   6        160.06        135.38        13.02 o                         
  -4   7   6        466.33        495.55        36.94 o                         
  -3   7   6         35.87         47.19        11.20 o                         
  -2   7   6        716.73        699.39        39.83 o                         
  -1   7   6        628.47        643.76        26.08 o                         
   0   7   6        297.93        281.25        13.44 o                         
   1   7   6        693.27        725.00        28.54 o                         
   2   7   6         75.97         68.23        10.63 o                         
   3   7   6        270.81        282.52        22.66 o                         
   4   7   6        506.99        460.09        31.15 o                         
   5   7   6         36.86         24.58        19.22 o                         
   6   7   6        179.96        145.75        25.40 o                         
  -6   8   6        147.91        138.51        30.63 o                         
  -5   8   6        112.55        102.51        18.28 o                         
  -4   8   6         11.03        -11.14        22.10 o                         
  -3   8   6        154.90        136.70        18.56 o                         
  -2   8   6        208.43        168.58        26.76 o                         
  -1   8   6        196.00        220.43        29.44 o                         
   0   8   6        353.39        387.59        35.39 o                         
   1   8   6          1.92          7.55        13.39 o                         
   2   8   6        103.41        101.49        16.10 o                         
   3   8   6        224.47        216.94        28.22 o                         
  -5   9   6         18.98         43.66        26.89 o                         
  -4   9   6         45.39         60.78        26.55 o                         
  -3   9   6         61.77         20.30        23.94 o                         
  -2   9   6          7.97         10.36        24.68 o                         
  -1   9   6         31.41        -15.65        24.99 o                         
   0   9   6        138.94        190.63        31.72 o                         
  -8   1   7        201.67        169.02        31.55 o                         
  -7   1   7         76.45         84.07        11.50 o                         
  -6   1   7       1511.76       1446.92        23.97 o                         
  -5   1   7        209.36        215.46         7.54 o                         
  -4   1   7        644.08        623.80        13.13 o                         
  -3   1   7        244.76        255.61        10.77 o                         
  -2   1   7         27.79         22.84         5.09 o                         
  -1   1   7       3140.98       3121.81        34.16 o                         
   0   1   7         35.10         39.30         5.32 o                         
   1   1   7       1300.12       1315.00        25.47 o                         
   2   1   7         92.99         87.43        11.28 o                         
   3   1   7          2.95         10.97         7.47 o                         
   4   1   7        942.12        861.12        25.88 o                         
   5   1   7         39.85         40.17        16.50 o                         
   6   1   7        378.31        357.26        31.40 o                         
   7   1   7          7.97         -3.40        30.62 o                         
  -8   2   7        848.02        964.57        31.42 o                         
  -7   2   7         90.90         84.12         8.04 o                         
  -6   2   7         65.19         68.75         9.50 o                         
  -5   2   7        746.04        732.99        17.02 o                         
  -4   2   7        678.65        666.42        11.88 o                         
  -3   2   7       2968.02       2859.50        55.35 o                         
  -2   2   7        821.30        804.81        23.43 o                         
  -1   2   7        613.20        582.49         9.78 o                         
   0   2   7        668.23        665.68        13.59 o                         
   1   2   7       1266.71       1328.50        28.03 o                         
   2   2   7       1168.96       1155.03        34.64 o                         
   3   2   7       1395.44       1295.61        72.49 o                         
   4   2   7        230.45        203.40        18.46 o                         
   5   2   7        112.58         65.84        16.76 o                         
   6   2   7        197.14        158.51        15.97 o                         
   7   2   7         26.48         65.94        33.17 o                         
  -9   3   7         10.29         -2.34        23.12 o                         
  -8   3   7         37.70         18.79        11.74 o                         
  -7   3   7          0.10          5.34         9.11 o                         
  -6   3   7        741.86        748.78        19.02 o                         
  -5   3   7        681.36        659.22        13.51 o                         
  -4   3   7         59.94         56.29         6.86 o                         
  -3   3   7         60.66         59.02         7.80 o                         
  -2   3   7        125.96        114.75         6.73 o                         
  -1   3   7       2070.18       2061.08        30.57 o                         
   0   3   7        110.75        113.08         6.43 o                         
   1   3   7        863.03        864.04        26.89 o                         
   2   3   7        118.25        124.58        12.82 o                         
   3   3   7        265.75        285.66        22.98 o                         
   4   3   7        361.71        277.64        20.19 o                         
   5   3   7        123.17         99.71        25.60 o                         
   6   3   7        264.45        206.49        20.03 o                         
  -9   4   7         31.19          2.55        26.38 o                         
  -8   4   7        140.01        130.41        12.66 o                         
  -7   4   7       1163.77       1167.48        30.15 o                         
  -6   4   7        118.81        120.25         9.23 o                         
  -5   4   7        921.18        960.89        17.23 o                         
  -4   4   7        733.71        751.91        20.18 o                         
  -3   4   7        816.95        803.59        27.35 o                         
  -2   4   7        885.05        903.44        33.32 o                         
  -1   4   7        217.55        214.77         7.03 o                         
   0   4   7       2515.60       2565.89        39.82 o                         
   1   4   7       1270.81       1323.06        35.05 o                         
   2   4   7         49.16         42.89        10.07 o                         
   3   4   7          6.80          7.21         9.90 o                         
   4   4   7        367.37        341.56        17.01 o                         
   5   4   7       1104.70       1110.71        38.44 o                         
   6   4   7         79.73         65.71        16.66 o                         
  -9   5   7        890.19       1022.35        59.85 o                         
  -8   5   7          9.04         16.06        14.66 o                         
  -7   5   7        669.50        699.57        24.31 o                         
  -6   5   7         29.24         31.89         8.42 o                         
  -5   5   7        851.97        808.66        27.75 o                         
  -4   5   7       1519.36       1486.74        34.06 o                         
  -3   5   7       1092.26       1106.42        36.86 o                         
  -2   5   7       3034.98       3192.55        80.45 o                         
  -1   5   7        178.79        144.56        18.66 o                         
   0   5   7        243.50        242.94         8.93 o                         
   1   5   7        104.90        113.88         9.63 o                         
   2   5   7       2014.72       2084.58        41.02 o                         
   3   5   7       1983.29       1930.52        45.85 o                         
   4   5   7         23.83         28.48        11.00 o                         
   5   5   7         58.56         58.82        15.08 o                         
   6   5   7          9.85          8.08        23.49 o                         
  -8   6   7         21.76         50.34        19.55 o                         
  -7   6   7        783.90        791.65        24.64 o                         
  -6   6   7        266.96        263.03        13.52 o                         
  -5   6   7        868.61        831.53        43.18 o                         
  -4   6   7        689.53        620.94        23.55 o                         
  -3   6   7        181.16        197.07        15.07 o                         
  -2   6   7        750.96        788.60        44.42 o                         
  -1   6   7         43.35         77.65        20.98 o                         
   0   6   7       2664.05       2721.53        67.15 o                         
   1   6   7        663.41        668.48        22.67 o                         
   2   6   7          6.08         12.84         8.65 o                         
   3   6   7          3.96          7.92         9.61 o                         
   4   6   7        335.35        306.04        16.31 o                         
   5   6   7        939.20        820.96        28.84 o                         
  -7   7   7        128.22        140.54        27.71 o                         
  -6   7   7        601.13        638.93        32.26 o                         
  -5   7   7        651.63        629.82        25.37 o                         
  -4   7   7        171.41        211.90        17.01 o                         
  -3   7   7        193.79        202.24        34.69 o                         
  -2   7   7       1268.32       1382.87        63.83 o                         
  -1   7   7       1032.57        999.73        52.97 o                         
   0   7   7        250.09        290.65        31.04 o                         
   1   7   7         92.53         89.81        15.22 o                         
   2   7   7       1026.24       1044.28        29.94 o                         
   3   7   7        703.21        607.71        47.32 o                         
   4   7   7         84.01        119.38        21.90 o                         
   5   7   7         10.37          6.21        20.17 o                         
  -4   8   7        897.93        866.35        50.68 o                         
  -3   8   7       1569.99       1610.45        73.37 o                         
  -2   8   7         30.24          9.85        23.56 o                         
  -1   8   7        280.52        325.13        33.93 o                         
   0   8   7        398.29        465.33        40.18 o                         
   1   8   7        883.52        913.36        54.99 o                         
  -4   9   7         25.47         16.16        26.99 o                         
  -3   9   7          1.76        -26.79        26.79 o                         
  -2   9   7        156.84        158.51        30.90 o                         
  -1   9   7       1086.33       1185.12        64.18 o                         
  -8   0   8        390.56        384.97        23.20 o                         
  -7   0   8       1370.68       1450.12        44.20 o                         
  -6   0   8       1187.37       1241.41        38.23 o                         
  -5   0   8        137.03        133.32        23.60 o                         
  -4   0   8       1038.95        935.93        47.85 o                         
  -3   0   8         61.02         64.54         8.52 o                         
  -2   0   8       5489.21       5820.60       126.28 o                         
  -1   0   8       2050.18       2100.19        32.89 o                         
   0   0   8         77.82         66.48         5.81 o                         
   1   0   8         36.84         21.05         9.35 o                         
   2   0   8        586.21        518.03        23.57 o                         
   3   0   8       3099.38       2885.62        74.70 o                         
   4   0   8        167.20        136.55        18.44 o                         
   5   0   8        758.91        779.70       120.93 o                         
   6   0   8         91.83        104.99        29.17 o                         
  -8   1   8        212.18        241.17        22.02 o                         
  -7   1   8        440.84        413.75        31.29 o                         
  -6   1   8        522.59        500.80        23.13 o                         
  -5   1   8       1083.44       1113.05        29.13 o                         
  -4   1   8       3456.03       3207.71       218.52 o                         
  -3   1   8        625.68        648.76        18.62 o                         
  -2   1   8         75.11         69.87         7.36 o                         
  -1   1   8        134.41        131.56         4.74 o                         
   0   1   8       3073.72       3166.44        41.06 o                         
   1   1   8       3035.88       3088.58        63.26 o                         
   2   1   8          0.53          5.68        15.84 o                         
   3   1   8        585.68        590.04        24.13 o                         
   4   1   8        344.22        342.56        20.42 o                         
   5   1   8        913.40        886.11        50.95 o                         
   6   1   8        232.38        205.29        34.78 o                         
  -9   2   8        208.18        223.83        32.16 o                         
  -8   2   8          0.18         -1.22        12.53 o                         
  -7   2   8        347.76        327.89        14.83 o                         
  -6   2   8        951.46        927.52        26.61 o                         
  -5   2   8       1158.84       1142.74        27.38 o                         
  -4   2   8         42.79         35.97         9.94 o                         
  -3   2   8       1193.24       1210.84        36.55 o                         
  -2   2   8       1944.96       1937.69        32.23 o                         
  -1   2   8       1434.47       1385.16        26.40 o                         
   0   2   8        227.63        248.43         9.60 o                         
   1   2   8        722.79        762.01        20.71 o                         
   2   2   8       1892.85       1878.82        63.82 o                         
   3   2   8        893.14        832.23        34.12 o                         
   4   2   8         56.08         54.65        13.44 o                         
   5   2   8        163.70        164.55        17.78 o                         
   6   2   8        415.38        387.81        43.51 o                         
  -9   3   8          4.67         10.93        28.08 o                         
  -8   3   8        872.74        769.84        48.06 o                         
  -7   3   8        736.61        728.83        28.81 o                         
  -6   3   8        124.09        140.65        11.82 o                         
  -5   3   8         78.18         92.59        15.76 o                         
  -4   3   8        169.60        153.36        13.64 o                         
  -3   3   8       2694.26       2563.69        53.34 o                         
  -2   3   8        403.60        372.63        17.60 o                         
  -1   3   8       1640.48       1722.37        35.17 o                         
   0   3   8        685.52        749.19        20.25 o                         
   1   3   8        203.61        220.10        11.12 o                         
   2   3   8        780.76        860.10        29.09 o                         
   3   3   8         41.63         46.26        12.85 o                         
   4   3   8       1346.14       1324.87        69.53 o                         
   5   3   8        199.36        239.15        27.08 o                         
   6   3   8          1.70        -22.03        32.39 o                         
  -8   4   8         31.68         30.19        16.27 o                         
  -7   4   8        105.22        100.23        11.56 o                         
  -6   4   8        480.93        465.76        24.85 o                         
  -5   4   8       1875.26       1916.60        78.42 o                         
  -4   4   8         89.45        105.12        12.55 o                         
  -3   4   8        574.91        609.69        35.34 o                         
  -2   4   8          1.47          9.37        14.44 o                         
  -1   4   8        957.73       1018.31        28.75 o                         
   0   4   8       1007.03       1035.02        21.17 o                         
   1   4   8        751.84        742.33        26.24 o                         
   2   4   8        992.68       1035.05        27.48 o                         
   3   4   8          0.35         -0.27        11.07 o                         
   4   4   8        115.35        126.39        14.38 o                         
   5   4   8         51.28         52.63        15.69 o                         
  -8   5   8        299.11        328.86        33.79 o                         
  -7   5   8        104.43        111.88        16.63 o                         
  -6   5   8         71.77         68.95        17.38 o                         
  -5   5   8         18.88         29.35        15.92 o                         
  -4   5   8        214.11        218.94        19.03 o                         
  -3   5   8        719.27        749.49        33.08 o                         
  -2   5   8          0.99          3.32        14.87 o                         
  -1   5   8        440.81        450.64        39.78 o                         
   0   5   8        223.94        224.59        20.53 o                         
   1   5   8        197.60        222.86        16.45 o                         
   2   5   8        137.93        158.62        13.16 o                         
   3   5   8        119.12        111.73        16.28 o                         
   4   5   8        467.92        388.51        20.96 o                         
   5   5   8         34.03         40.39        17.96 o                         
  -7   6   8         74.75        103.93        26.28 o                         
  -6   6   8         86.14         75.31        26.86 o                         
  -5   6   8          1.34         -1.52        16.46 o                         
  -4   6   8         56.19         72.58        13.89 o                         
  -3   6   8         28.26         34.33        21.90 o                         
  -2   6   8        495.91        537.59        41.35 o                         
  -1   6   8        142.59        163.27        29.24 o                         
   0   6   8         72.21         56.67        27.33 o                         
   1   6   8         10.29         13.30        11.40 o                         
   2   6   8          8.84          5.08        11.90 o                         
   3   6   8        259.91        259.89        18.08 o                         
   4   6   8          8.78         20.45        14.83 o                         
  -4   7   8        262.88        272.13        22.58 o                         
  -3   7   8        172.15        211.63        29.71 o                         
  -2   7   8          0.24         12.73        22.75 o                         
  -1   7   8        608.53        624.23        45.80 o                         
   0   7   8        111.50        113.85        29.85 o                         
   1   7   8        233.77        312.30        38.99 o                         
   2   7   8        161.77        143.81        23.67 o                         
   3   7   8          8.32         -2.00        18.84 o                         
   4   7   8        144.27        140.92        25.47 o                         
  -3   8   8         51.91         81.11        26.69 o                         
  -2   8   8        123.71         62.21        25.23 o                         
  -1   8   8         38.40         14.16        25.29 o                         
   0   8   8         98.76        109.91        31.99 o                         
  -3   9   8         25.00         31.71        28.21 o                         
  -7   1   9          1.13          0.13        12.09 o                         
  -6   1   9        183.64        182.11        14.93 o                         
  -5   1   9        282.42        249.40        30.26 o                         
  -4   1   9         54.82         57.15        15.00 o                         
  -3   1   9        965.49        908.12        53.21 o                         
  -2   1   9          0.50         10.20        12.13 o                         
  -1   1   9        312.11        336.53        13.23 o                         
   0   1   9        270.84        292.87        17.33 o                         
   1   1   9          2.16          2.67        15.55 o                         
   2   1   9        608.91        642.57        33.25 o                         
   3   1   9         19.79         64.36        19.45 o                         
   4   1   9        134.22        120.08        29.90 o                         
  -8   2   9         47.69         75.72        24.14 o                         
  -7   2   9        749.62        728.81        31.62 o                         
  -6   2   9         65.66         67.14        15.87 o                         
  -5   2   9        824.49        869.81        50.92 o                         
  -4   2   9         37.64         35.28        20.95 o                         
  -3   2   9        117.63        127.96        24.01 o                         
  -2   2   9        948.58        980.06        27.56 o                         
  -1   2   9        823.86        869.39        26.12 o                         
   0   2   9       1084.30       1152.55        27.53 o                         
   1   2   9        100.01        139.14        15.89 o                         
   2   2   9         38.73         54.66        14.46 o                         
   3   2   9         64.17         56.29        16.60 o                         
   4   2   9        500.92        516.97        25.36 o                         
  -8   3   9         18.43         28.83        24.82 o                         
  -7   3   9        173.15        215.67        18.38 o                         
  -6   3   9        150.73        147.45        19.47 o                         
  -5   3   9        445.31        455.29        25.16 o                         
  -4   3   9         61.31         70.91        10.81 o                         
  -3   3   9        778.21        784.04        30.42 o                         
  -2   3   9        528.98        554.23        21.05 o                         
  -1   3   9        138.59        138.28        24.60 o                         
   0   3   9        204.67        218.22        12.66 o                         
   1   3   9        207.05        201.09        17.10 o                         
   2   3   9        810.71        823.98        34.33 o                         
   3   3   9        113.48        115.67        18.97 o                         
   4   3   9          9.07          6.23        14.27 o                         
  -7   4   9          4.03          2.48        24.31 o                         
  -6   4   9         18.62         15.92        21.25 o                         
  -5   4   9        124.65        141.33        19.08 o                         
  -4   4   9        997.84       1038.13        36.04 o                         
  -3   4   9        270.34        259.83        27.90 o                         
  -2   4   9         92.00         86.06        12.33 o                         
  -1   4   9        272.09        299.25        30.75 o                         
   0   4   9        316.88        357.16        20.05 o                         
   1   4   9        551.27        602.38        25.50 o                         
   2   4   9         10.23         13.21        12.01 o                         
   3   4   9        550.78        523.85        21.59 o                         
   4   4   9        201.69        174.28        31.14 o                         
  -6   5   9       1128.90       1208.05        62.38 o                         
  -5   5   9         26.03         28.86        24.45 o                         
  -4   5   9         37.37         76.39        25.60 o                         
  -3   5   9         14.41         25.78        20.15 o                         
  -2   5   9       1044.65        967.32        40.39 o                         
  -1   5   9       1250.86       1343.19        73.90 o                         
   0   5   9         99.47        134.33        33.89 o                         
   1   5   9        613.42        589.24        25.80 o                         
   2   5   9        106.84        118.53        16.11 o                         
   3   5   9        378.13        352.29        44.41 o                         
  -3   6   9        631.76        649.25        33.90 o                         
  -2   6   9         44.44         37.96        29.13 o                         
  -1   6   9        181.04        235.37        37.25 o                         
   0   6   9        568.86        636.59        51.98 o                         
   1   6   9       1100.76       1092.91        33.86 o                         
   2   6   9         24.70         37.71        15.35 o                         
   3   6   9        409.68        396.71        45.13 o                         
  -3   7   9        277.25        311.33        37.43 o                         
  -2   7   9        722.78        757.32        53.42 o                         
  -1   7   9        400.11        456.45        45.14 o                         
   0   7   9          0.01         -3.50        30.01 o                         
   2   7   9        448.19        414.45        34.55 o                         
  -2   8   9         32.71         37.69        29.03 o                         
  -6   0  10       1642.46       1377.45        68.31 o                         
  -5   0  10        442.27        446.40        37.67 o                         
  -4   0  10        384.27        361.22        33.39 o                         
  -3   0  10        769.48        830.59        47.00 o                         
  -2   0  10        872.17        817.49        45.28 o                         
  -1   0  10       1220.49       1312.78        57.71 o                         
   0   0  10          2.45          4.76        13.21 o                         
   1   0  10       1794.49       1746.44        78.20 o                         
   2   0  10        927.48        901.69        54.76 o                         
  -6   1  10         51.76         38.59        16.91 o                         
  -5   1  10        214.79        200.37        21.19 o                         
  -4   1  10       1131.65       1032.93        38.11 o                         
  -3   1  10        897.84        884.25        34.50 o                         
  -2   1  10         57.79         70.63        14.56 o                         
  -1   1  10       1073.64       1153.25        38.01 o                         
   0   1  10        648.86        668.40        23.40 o                         
   1   1  10        415.04        350.63        35.26 o                         
   2   1  10         72.30         73.27        25.47 o                         
  -5   2  10        254.37        265.38        33.52 o                         
  -4   2  10          0.76         11.61        13.98 o                         
  -3   2  10        485.13        479.14        25.42 o                         
  -2   2  10       1002.51       1068.70        37.87 o                         
  -1   2  10        357.52        407.43        18.98 o                         
   0   2  10          0.34         16.71        10.16 o                         
   1   2  10        352.97        365.17        21.48 o                         
   2   2  10        616.87        641.77        35.11 o                         
   3   2  10        220.97        353.42        47.27 o                         
  -7   3  10        241.91        194.09        28.63 o                         
  -5   3  10        990.61        966.18        57.24 o                         
  -4   3  10        707.38        733.22        48.49 o                         
  -3   3  10         29.87         27.70        10.48 o                         
  -2   3  10         17.74         12.34        11.04 o                         
  -1   3  10        276.64        271.80        19.82 o                         
   0   3  10       1564.82       1649.11        44.59 o                         
   1   3  10        293.31        320.40        21.62 o                         
   2   3  10         96.84        114.21        17.28 o                         
  -7   4  10        462.22        485.28        40.73 o                         
  -4   4  10        131.11         94.30        27.17 o                         
  -3   4  10        507.38        435.09        24.83 o                         
  -2   4  10       1124.34       1174.24        33.91 o                         
  -1   4  10          8.24         21.66        29.50 o                         
   0   4  10         24.74         64.27        35.75 o                         
   1   4  10          5.86         14.04        14.66 o                         
   2   4  10        543.16        578.23        47.38 o                         
  -2   5  10         32.98         13.72        29.44 o                         
  -1   5  10         20.21          7.74        31.78 o                         
   0   5  10        280.32        401.41        48.97 o                         
   1   5  10         61.82         60.25        20.35 o                         
  -2   6  10          2.82         -3.60        31.78 o                         
  -1   6  10        138.65        187.85        39.56 o                         
   0   6  10          6.04        -33.24        33.24 o                         
  -1   7  10         85.81         91.81        37.35 o                         
  -5   1  11         60.28         52.25        24.21 o                         
  -4   1  11         26.81         25.41        17.15 o                         
  -3   1  11         24.62         22.04        15.65 o                         
  -2   1  11        393.88        420.30        64.00 o                         
  -1   1  11         54.36         67.29        15.84 o                         
   0   1  11        106.82        150.69        29.47 o                         
  -5   2  11        103.48         90.97        25.33 o                         
  -4   2  11        555.05        573.82        29.17 o                         
  -3   2  11         59.74         66.48        17.01 o                         
  -2   2  11        115.06        106.52        17.16 o                         
  -1   2  11         12.33         -2.38        21.56 o                         
   0   2  11        220.03        198.32        22.26 o                         
   1   2  11        162.89        174.00        37.56 o                         
   2   2  11        137.08        159.09        40.54 o                         
  -5   3  11          2.07         -2.27        22.31 o                         
  -4   3  11          7.40          8.52        19.62 o                         
  -3   3  11        138.88        174.49        26.91 o                         
  -2   3  11        445.25        485.39        40.46 o                         
  -1   3  11          7.76         29.06        28.01 o                         
   0   3  11         85.51         86.55        33.92 o                         
   1   3  11         85.34        126.41        39.90 o                         
  -4   4  11        197.72        151.66        25.40 o                         
  -1   4  11        457.26        436.14        45.21 o                         
   0   4  11        448.84        563.89        56.52 o                         
   1   4  11         14.26          4.31        35.31 o                         
  -1   5  11         71.13         72.02        37.45 o                         
   0   5  11         21.41         34.90        37.79 o                         
  -3   0  12        712.55        773.92        48.12 o                         
  -2   0  12        429.72        473.79        38.45 o                         
  -1   0  12          0.45          8.86        20.95 o                         
  -3   1  12         38.55         39.72        23.43 o                         
  -2   1  12         27.31         46.40        17.32 o                         
  -1   1  12        552.23        497.98        39.00 o                         
  -3   2  12        438.50        449.81        36.41 o                         
   0   3  12        120.41        155.42        37.18 o                         
                                                                                
